# Supplementary material for: Transcriptomics of the late gestation ovine fetal brain: modeling the co-expression of immune marker genes
Source: BMC Genomics. 2014 Nov 19;15(1):1001. doi: 10.1186/1471-2164-15-1001 (PMC4253626; doi:10.1186/1471-2164-15-1001)
Supplement: Supplementary file 3 — Additional file 3: Table S1: Modules attributes for each brain region. Modules were determined by weighted gene-coexpression analysis on each brain region of the ovine fetal brain. Gene significance (GS) with the temporal pattern (Gestational Age) and module membership (MM) on each module (and respective p-value) was determined for each differentially expressed gene. (XLSX 4 MB) [file 12864_2014_6699_MOESM3_ESM.xlsx]

## Sheet: Cortex
GeneSymbol	moduleColor	GS.Age	p.GS.Age	MM.yellow	p.MM.yellow	MM.blue	p.MM.blue	MM.green	p.MM.green	MM.black	p.MM.black	MM.turquoise	p.MM.turquoise	MM.brown	p.MM.brown	MM.grey	p.MM.grey	MM.red	p.MM.red	MM.pink	p.MM.pink
LOC100852260	black	0.855723	9.81443e-08	0.429789	0.0360721	-0.948677	1.76717e-12	-0.904631	1.30856e-09	0.921294	1.71336e-10	0.845333	2.00443e-07	-0.65803	0.000473869	-0.165086	0.440773	0.5302	0.00769757	0.85671	9.14487e-08
GPN3	black	0.855237	1.01602e-07	0.611124	0.00151164	-0.936591	1.70925e-11	-0.817608	1.07211e-06	0.876258	2.00322e-08	0.874258	2.36669e-08	-0.724389	6.26476e-05	-0.158377	0.459817	0.546727	0.00570126	0.707759	0.000109443
C6orf106	black	0.841232	2.61972e-07	0.355685	0.0880511	-0.887099	7.69934e-09	-0.825444	6.8757e-07	0.850133	1.45078e-07	0.778197	7.56821e-06	-0.614402	0.00140213	-0.321636	0.125367	0.615085	0.0013802	0.787636	4.91979e-06
GRINL1A	black	0.838997	3.02176e-07	0.383517	0.0643119	-0.926459	8.32173e-11	-0.921379	1.69377e-10	0.906468	1.06583e-09	0.840056	2.82497e-07	-0.654704	0.000517798	-0.111745	0.603173	0.490126	0.0150429	0.865614	4.71565e-08
GBA	black	0.830192	5.19735e-07	0.43828	0.0321748	-0.88229	1.19034e-08	-0.798806	2.87207e-06	0.893137	4.3303e-09	0.776398	8.19661e-06	-0.612961	0.00144941	-0.354863	0.0888402	0.600406	0.00192214	0.709788	0.000102448
RHOT1	black	0.8025	2.38608e-06	0.432289	0.0348877	-0.923382	1.28738e-10	-0.883767	1.04332e-08	0.967393	1.31269e-14	0.819171	9.82851e-07	-0.599607	0.0019562	-0.21371	0.315997	0.424962	0.0384492	0.846781	1.82031e-07
ITFG3	black	0.794769	3.50183e-06	0.314666	0.13424	-0.827198	6.20667e-07	-0.771685	1.0067e-05	0.803251	2.29683e-06	0.717763	7.86032e-05	-0.56832	0.00376256	-0.351716	0.0919098	0.617212	0.00131377	0.692516	0.000176743
CTSF	black	0.793629	3.70065e-06	0.481255	0.0172705	-0.87532	2.16701e-08	-0.818083	1.04425e-06	0.88134	1.29445e-08	0.807755	1.82084e-06	-0.634396	0.000870283	-0.156352	0.465647	0.420928	0.0405287	0.764454	1.36742e-05
COX11	black	0.789841	4.43505e-06	0.358738	0.0851658	-0.89355	4.15763e-09	-0.914585	4.08133e-10	0.848015	1.67546e-07	0.822547	8.12321e-07	-0.635889	0.000838735	0.0137554	0.949135	0.428724	0.0365864	0.873263	2.56863e-08
TBC1D15	black	0.789272	4.55588e-06	0.474591	0.0191152	-0.883096	1.10799e-08	-0.812304	1.43122e-06	0.926177	8.66848e-11	0.794794	3.49754e-06	-0.596972	0.00207231	-0.274842	0.193681	0.457829	0.02447	0.72609	5.90423e-05
NFAT5	black	0.784841	5.60131e-06	0.463301	0.0226036	-0.907077	9.94835e-10	-0.820198	9.27868e-07	0.945341	3.4775e-12	0.80239	2.3995e-06	-0.584297	0.00271608	-0.265056	0.210672	0.414096	0.0442523	0.795307	3.41135e-06
MCFD2	black	0.784513	5.68642e-06	0.43311	0.0345056	-0.886836	7.88898e-09	-0.820413	9.16744e-07	0.962869	5.36639e-14	0.780595	6.79715e-06	-0.554279	0.00494536	-0.322592	0.124185	0.381242	0.0660449	0.802774	2.35317e-06
LASS2	black	0.777433	7.82956e-06	0.427071	0.037396	-0.863635	5.48535e-08	-0.821258	8.74023e-07	0.886843	7.88408e-09	0.778403	7.49898e-06	-0.589555	0.00243097	-0.268402	0.204753	0.451895	0.026632	0.761539	1.54241e-05
ERRFI1	black	0.775591	8.49298e-06	0.511729	0.0105853	-0.887313	7.54832e-09	-0.793321	3.75604e-06	0.946622	2.69537e-12	0.795576	3.36698e-06	-0.586697	0.00258265	-0.3125	0.137085	0.35775	0.0860916	0.75801	1.78061e-05
ARL4D	black	0.770836	1.04413e-05	0.365184	0.079309	-0.87188	2.87493e-08	-0.813875	1.31508e-06	0.890626	5.52355e-09	0.75909	1.70444e-05	-0.55348	0.00502113	-0.288578	0.171447	0.429103	0.0364027	0.800139	2.68733e-06
MFSD5	black	0.763708	1.41045e-05	0.41094	0.0460605	-0.843177	2.30956e-07	-0.817115	1.10171e-06	0.847982	1.67926e-07	0.759852	1.65254e-05	-0.60083	0.00190427	-0.184006	0.389402	0.505091	0.01182	0.732068	4.77731e-05
COPS8	black	0.761421	1.54989e-05	0.397262	0.054575	-0.829295	5.48327e-07	-0.821047	8.84542e-07	0.858542	8.00919e-08	0.767686	1.1941e-05	-0.579799	0.00298201	-0.164267	0.443074	0.393138	0.0573678	0.739428	3.65268e-05
UCHL5	black	0.757292	1.83284e-05	0.415713	0.0433477	-0.855492	9.9774e-08	-0.825082	7.02173e-07	0.899867	2.18658e-09	0.753673	2.11733e-05	-0.560997	0.0043455	-0.216551	0.309452	0.40463	0.0498488	0.800387	2.6542e-06
APBA3	black	0.748478	2.59378e-05	0.498773	0.0131031	-0.840936	2.67017e-07	-0.730836	4.99272e-05	0.918009	2.64487e-10	0.757942	1.7855e-05	-0.550255	0.00533695	-0.355095	0.0886171	0.315844	0.132709	0.693661	0.000170667
CPT2	black	0.728755	5.37582e-05	0.339734	0.104326	-0.844973	2.05272e-07	-0.849124	1.55424e-07	0.939434	1.04591e-11	0.744201	3.05466e-05	-0.512597	0.0104319	-0.254288	0.230496	0.337998	0.106224	0.819967	9.40026e-07
GGA1	black	0.728329	5.45735e-05	0.420405	0.040805	-0.848126	1.66294e-07	-0.872699	2.68977e-08	0.89767	2.74703e-09	0.767187	1.2195e-05	-0.578869	0.0030397	-0.0453073	0.833498	0.35473	0.0889682	0.839188	2.98552e-07
NCKAP1	black	0.725829	5.95822e-05	0.564899	0.00402604	-0.862187	6.11785e-08	-0.777929	7.65908e-06	0.909512	7.51513e-10	0.790839	4.23005e-06	-0.584036	0.00273097	-0.162256	0.448753	0.314721	0.134168	0.739579	3.63225e-05
TFIP11	black	0.724344	6.27463e-05	0.44012	0.0313761	-0.7921	3.98297e-06	-0.797522	3.06037e-06	0.782734	6.16905e-06	0.763586	1.41755e-05	-0.606422	0.00168138	0.049693	0.817632	0.264515	0.21164	0.804866	2.11469e-06
SLC25A5	black	0.719755	7.34707e-05	0.440919	0.0310344	-0.839936	2.84666e-07	-0.794903	3.47921e-06	0.894762	3.68721e-09	0.763211	1.43977e-05	-0.566596	0.00389344	-0.164059	0.443658	0.354848	0.0888542	0.768935	1.13252e-05
PSMD12	black	0.71394	8.9345e-05	0.384396	0.0636524	-0.842836	2.36139e-07	-0.821865	8.44489e-07	0.90527	1.21902e-09	0.729238	5.2847e-05	-0.521546	0.00895583	-0.191609	0.369758	0.393756	0.0569421	0.788609	4.70036e-06
EFHD1	black	0.710909	9.87542e-05	0.210263	0.324052	-0.820198	9.27855e-07	-0.887184	7.63905e-09	0.852828	1.20402e-07	0.713903	8.9456e-05	-0.513031	0.010356	-0.0518117	0.809993	0.344056	0.0997126	0.933269	2.95118e-11
KIAA0195	black	0.710528	9.99963e-05	0.497232	0.013433	-0.831105	4.92031e-07	-0.834001	4.12629e-07	0.86779	3.98229e-08	0.783364	5.9942e-06	-0.584278	0.00271715	-0.0363598	0.866055	0.240604	0.257414	0.797715	3.03149e-06
RPTOR	black	0.707617	0.000109948	0.397387	0.0544923	-0.843344	2.28452e-07	-0.85873	7.9e-08	0.898573	2.50262e-09	0.752658	2.20384e-05	-0.530423	0.00766722	-0.150196	0.483605	0.309907	0.14055	0.83182	4.71246e-07
BRE	black	0.7051	0.000119236	0.236193	0.266505	-0.822901	7.96083e-07	-0.90773	9.23398e-10	0.885312	9.0728e-09	0.729543	5.22775e-05	-0.510572	0.0107924	-0.0700688	0.744923	0.336114	0.10831	0.905732	1.15774e-09
PGAM5	black	0.704205	0.000122705	0.402019	0.051486	-0.797474	3.06771e-06	-0.805302	2.06787e-06	0.891674	4.99336e-09	0.711944	9.54474e-05	-0.512489	0.0104509	-0.211968	0.320053	0.413237	0.0447388	0.739954	3.58204e-05
C1orf43	black	0.699207	0.000143723	0.346094	0.0975906	-0.825788	6.73978e-07	-0.805381	2.05944e-06	0.92756	7.08563e-11	0.708407	0.000107164	-0.489297	0.0152405	-0.310139	0.140238	0.405592	0.0492561	0.778632	7.423e-06
SPRY2	black	0.692567	0.000176471	0.380923	0.0662903	-0.807884	1.80856e-06	-0.824204	7.38712e-07	0.866004	4.57574e-08	0.723649	6.42763e-05	-0.519279	0.00931235	-0.092674	0.666686	0.250194	0.238346	0.845687	1.9579e-07
SERPIND1	black	0.689916	0.00019126	0.317529	0.130542	-0.811964	1.45753e-06	-0.798956	2.8507e-06	0.876643	1.93936e-08	0.717201	8.01094e-05	-0.497635	0.013346	-0.186031	0.384113	0.266617	0.207896	0.826974	6.28877e-07
SLC25A11	black	0.687045	0.000208485	0.473311	0.0194872	-0.809442	1.66654e-06	-0.785601	5.40801e-06	0.885737	8.72773e-09	0.751929	2.26792e-05	-0.558859	0.00452938	-0.105546	0.623541	0.243904	0.250744	0.76522	1.32444e-05
ZFC3H1	black	0.675998	0.000288008	0.517359	0.00962333	-0.815059	1.2332e-06	-0.808351	1.76495e-06	0.820783	8.97823e-07	0.774222	9.01814e-06	-0.599222	0.00197283	0.0838258	0.696962	0.234533	0.269979	0.794141	3.61024e-06
USP32	black	0.672067	0.000322068	0.344386	0.0993667	-0.772682	9.64248e-06	-0.790934	4.21088e-06	0.850921	1.37436e-07	0.701076	0.000135519	-0.497743	0.0133229	-0.0921872	0.668339	0.174835	0.413864	0.828798	5.64751e-07
CAP1	black	0.666913	0.000371986	0.423968	0.0389533	-0.790176	4.36524e-06	-0.816421	1.14459e-06	0.868859	3.66112e-08	0.719197	7.48768e-05	-0.514593	0.0100865	-0.120105	0.576153	0.319516	0.12802	0.772047	9.91087e-06
SPRED1	black	0.664003	0.000403034	0.376649	0.069651	-0.820032	9.36566e-07	-0.756667	1.87943e-05	0.889168	6.34466e-09	0.69697	0.000154104	-0.468957	0.020797	-0.306531	0.145154	0.357098	0.0867073	0.72879	5.36921e-05
ANGPTL4	black	0.663623	0.000407251	0.214229	0.314795	-0.741081	3.43477e-05	-0.683998	0.000228232	0.837782	3.26288e-07	0.590011	0.00240749	-0.380714	0.0664518	-0.492728	0.0144358	0.4186	0.0417687	0.704216	0.000122661
USP4	black	0.655687	0.000504465	0.406446	0.0487348	-0.779763	7.05654e-06	-0.838859	3.04838e-07	0.859496	7.46899e-08	0.705483	0.000117782	-0.509993	0.0108974	-0.0820801	0.70299	0.351415	0.092208	0.766017	1.281e-05
YIPF3	black	0.637937	0.000797056	0.445421	0.0291632	-0.768984	1.13011e-05	-0.776999	7.98154e-06	0.854058	1.10449e-07	0.696164	0.000158003	-0.493671	0.014221	-0.142352	0.506982	0.227919	0.284106	0.769293	1.11538e-05
ZFAND5	black	0.635141	0.000854414	0.308602	0.142317	-0.754283	2.06681e-05	-0.763192	1.44088e-05	0.904499	1.32772e-09	0.623017	0.0011462	-0.405802	0.0491278	-0.35104	0.0925795	0.398202	0.0539534	0.725389	6.0505e-05
IGLL1	black	0.631195	0.000941392	0.188673	0.377273	-0.726537	5.81242e-05	-0.801019	2.57132e-06	0.806497	1.94402e-06	0.601734	0.0018666	-0.43192	0.0350604	-0.154914	0.46981	0.371277	0.0740585	0.839762	2.87848e-07
NOC2L	black	0.623083	0.0011444	0.246781	0.245022	-0.768053	1.1757e-05	-0.863629	5.48754e-08	0.893791	4.05993e-09	0.651664	0.000560979	-0.425765	0.0380455	-0.142616	0.506187	0.311002	0.13908	0.859612	7.40607e-08
RALGAPA1	black	0.620477	0.0012171	0.388049	0.0609649	-0.753812	2.1058e-05	-0.704066	0.000123249	0.846681	1.83253e-07	0.668281	0.000358124	-0.454437	0.025688	-0.159917	0.455406	0.196636	0.357088	0.720684	7.11767e-05
LOC100847940	black	0.618677	0.0012696	0.194414	0.362657	-0.750089	2.4369e-05	-0.805915	2.00349e-06	0.882368	1.18214e-08	0.607641	0.00163589	-0.363158	0.0811165	-0.287186	0.173615	0.381104	0.0661508	0.781196	6.61534e-06
RNF126	black	0.592513	0.00228208	0.124362	0.562605	-0.724697	6.19816e-05	-0.835488	3.76503e-07	0.890536	5.57132e-09	0.59134	0.00234015	-0.34186	0.102038	-0.175903	0.410975	0.190009	0.373843	0.915368	3.70199e-10
FKBP4	black	0.581797	0.00286132	0.425982	0.0379368	-0.723857	6.38134e-05	-0.731568	4.86364e-05	0.854074	1.10325e-07	0.653224	0.000538446	-0.432745	0.034675	-0.168437	0.431419	0.127965	0.551249	0.732229	4.74976e-05
LRRC47	black	0.577487	0.00312711	0.248872	0.240918	-0.72754	5.61133e-05	-0.741117	3.43018e-05	0.875091	2.20865e-08	0.581872	0.00285683	-0.327057	0.118767	-0.344848	0.0988844	0.285396	0.17643	0.742823	3.21774e-05
THOC1	black	0.575317	0.00326866	0.371464	0.0739014	-0.71239	9.40541e-05	-0.757696	1.80325e-05	0.795001	3.46259e-06	0.644929	0.000667895	-0.434376	0.0339228	0.0044241	0.983631	0.150498	0.482717	0.765515	1.3082e-05
MDH2	black	0.572175	0.00348319	0.272923	0.196936	-0.663958	0.000403537	-0.706102	0.00011546	0.766728	1.24333e-05	0.601404	0.00188029	-0.420756	0.0406196	-0.0556768	0.796099	0.112624	0.600306	0.787644	4.91786e-06
JKAMP	black	0.567835	0.00379902	0.212576	0.318634	-0.725572	6.012e-05	-0.737001	3.99452e-05	0.858781	7.8708e-08	0.604603	0.00175131	-0.361326	0.0827768	-0.170994	0.424357	0.192766	0.366817	0.763766	1.40703e-05
ARHGEF3	black	0.543552	0.00604679	0.259759	0.220275	-0.641854	0.000722281	-0.607373	0.00164582	0.842415	2.42693e-07	0.51776	0.00955766	-0.297066	0.158631	-0.463652	0.0224878	0.256554	0.226224	0.575349	0.00326653
ZDHHC17	black	0.536719	0.00685005	0.250072	0.238582	-0.674851	0.000297602	-0.59116	0.00234919	0.867045	4.22107e-08	0.519922	0.00921001	-0.291512	0.166937	-0.48793	0.0155712	0.220379	0.300766	0.651145	0.000568664
NXF1	black	0.520764	0.0090775	0.259791	0.220216	-0.687171	0.0002077	-0.698038	0.000149069	0.86398	5.34346e-08	0.564358	0.00406912	-0.29968	0.154824	-0.29148	0.166987	0.131427	0.540439	0.757304	1.83194e-05
ANKMY2	black	0.507876	0.0112883	0.236689	0.265471	-0.628629	0.00100197	-0.577531	0.0031243	0.856849	9.05357e-08	0.499605	0.0129279	-0.250295	0.238149	-0.429181	0.0363649	0.061898	0.773864	0.675662	0.000290792
TMEM188	black	0.501216	0.0125941	0.251593	0.235643	-0.66964	0.000344799	-0.569111	0.00370373	0.879919	1.46542e-08	0.50423	0.0119885	-0.246166	0.246238	-0.517052	0.00967389	0.202195	0.343381	0.643191	0.000698181
COX15	black	0.469196	0.020723	-0.0364881	0.865586	-0.626373	0.00105793	-0.797974	2.99288e-06	0.823141	7.85199e-07	0.47085	0.0202191	-0.212171	0.319578	-0.179822	0.40046	0.204427	0.337966	0.842746	2.37537e-07
SIK2	black	0.461229	0.0232962	0.0559546	0.795103	-0.561705	0.00428597	-0.566831	0.00387544	0.782599	6.20722e-06	0.422585	0.0396639	-0.191614	0.369744	-0.434858	0.0337029	0.156424	0.465438	0.622563	0.0011586
EIF2AK3	black	0.445494	0.0291337	-0.068342	0.751013	-0.575099	0.00328318	-0.604713	0.001747	0.839031	3.01536e-07	0.365286	0.0792188	-0.0829953	0.699828	-0.61141	0.0015018	0.23475	0.269523	0.700322	0.000138777
TM9SF1	black	0.439173	0.0317851	0.13949	0.515648	-0.578724	0.00304877	-0.560694	0.00437117	0.746694	2.77795e-05	0.423192	0.039351	-0.204391	0.338054	-0.45361	0.025992	0.263759	0.212996	0.58566	0.00263958
BTAF1	black	0.419818	0.0411165	0.14324	0.504308	-0.582504	0.00281958	-0.557583	0.0046422	0.839263	2.97125e-07	0.410254	0.0464613	-0.162163	0.449016	-0.462843	0.022755	0.173274	0.418113	0.606345	0.00168429
MOBKL2A	black	0.419637	0.0412127	0.0068055	0.974823	-0.537575	0.00674487	-0.518872	0.00937755	0.773543	9.28893e-06	0.362017	0.082148	-0.095161	0.658264	-0.578725	0.00304867	0.149215	0.486498	0.608456	0.00160607
PPP2R1B	black	0.400473	0.0524745	0.0180713	0.933206	-0.555709	0.00481221	-0.527038	0.00813913	0.78107	6.65289e-06	0.362556	0.0816596	-0.119871	0.576901	-0.546731	0.00570091	0.228469	0.282914	0.599456	0.00196271
MTCH2	black	0.381962	0.0654925	0.00235481	0.991287	-0.549175	0.00544629	-0.600216	0.0019302	0.761987	1.51432e-05	0.355957	0.0877913	-0.135764	0.527035	-0.3302	0.115059	0.262188	0.215836	0.683333	0.000232748
ASPH	black	0.378078	0.0685138	0.025788	0.904792	-0.504901	0.011857	-0.580824	0.00291958	0.733724	4.50071e-05	0.382238	0.0652818	-0.104534	0.626892	-0.321682	0.12531	0.0221041	0.918345	0.631317	0.000938598
EBAG9	black	0.359699	0.0842726	0.145772	0.496721	-0.534108	0.00717963	-0.436067	0.0331566	0.809197	1.68822e-06	0.330418	0.114804	-0.0717737	0.738925	-0.682928	0.000235539	0.199295	0.350493	0.53135	0.00754203
MAN1A1	black	0.35604	0.0877116	0.172152	0.421178	-0.505318	0.0117758	-0.406025	0.0489912	0.730737	5.01034e-05	0.348887	0.0947363	-0.111284	0.604676	-0.572152	0.00348479	0.140871	0.511459	0.430786	0.0355959
MTFP1	black	0.355241	0.0884769	0.022625	0.916427	-0.483114	0.0167829	-0.486835	0.0158401	0.748881	2.55375e-05	0.33418	0.110484	-0.0823158	0.702175	-0.478172	0.018105	-0.0707368	0.742571	0.679537	0.000260065
ANAPC7	black	0.296436	0.159559	0.100288	0.641029	-0.47516	0.0189517	-0.490873	0.0148664	0.818661	1.01119e-06	0.309063	0.141691	-0.0288801	0.893436	-0.517706	0.00956647	0.0693274	0.747536	0.564065	0.00409263
DPH3	black	0.287168	0.173643	-0.0659211	0.759575	-0.496505	0.0135908	-0.572887	0.00343355	0.748497	2.59195e-05	0.294346	0.162662	-0.0177511	0.934388	-0.387626	0.0612713	0.114331	0.594758	0.675618	0.000291154
PIGY	black	0.27796	0.18847	-0.172544	0.420106	-0.328252	0.117347	-0.410839	0.0461195	0.555694	0.00481352	0.168206	0.432062	0.0177567	0.934367	-0.543189	0.0060874	0.240325	0.257982	0.471146	0.0201297
VCPIP1	black	0.270111	0.201774	-0.128836	0.548521	-0.422193	0.0398672	-0.496245	0.0136478	0.725261	6.07758e-05	0.212702	0.318339	0.0404302	0.851214	-0.561099	0.00433686	0.220337	0.300862	0.541679	0.00625874
GPANK1	black	0.255784	0.227671	-0.0382763	0.859061	-0.374841	0.0711116	-0.366328	0.0783027	0.718512	7.66372e-05	0.182403	0.393616	0.0780866	0.716846	-0.679391	0.000261173	0.0434639	0.840185	0.488872	0.0153426
EEF1E1	black	0.252582	0.233746	0.190809	0.371796	-0.364407	0.0799984	-0.226056	0.288167	0.59432	0.00219498	0.237996	0.262764	-0.0445693	0.836174	-0.564277	0.00407559	0.119548	0.577938	0.242322	0.253927
NIN	black	0.248574	0.2415	0.110337	0.607773	-0.455051	0.0254639	-0.61785	0.00129437	0.575335	0.00326744	0.386606	0.0620161	-0.167168	0.434948	0.204988	0.336613	-0.0475223	0.825477	0.640999	0.000738069
GEM	black	0.220039	0.301532	-0.308573	0.142356	-0.306645	0.144997	-0.455629	0.0252543	0.55916	0.00450311	0.104201	0.627995	0.107096	0.618421	-0.480781	0.0173969	0.250366	0.238012	0.485692	0.016125
MIER1	black	0.207036	0.331702	-0.10604	0.621908	-0.417973	0.042108	-0.466347	0.0216154	0.754879	2.01852e-05	0.198191	0.353223	0.093989	0.662228	-0.504348	0.0119652	0.021958	0.918883	0.612331	0.00147048
KAT5	black	0.206126	0.333879	0.0395809	0.854307	-0.33091	0.114232	-0.260161	0.219537	0.660374	0.000444887	0.153889	0.472789	0.0693527	0.747447	-0.719297	7.46228e-05	0.0874456	0.684519	0.380578	0.066557
RICTOR	black	0.201735	0.344504	-0.0735279	0.732769	-0.388344	0.0607515	-0.422986	0.0394569	0.746916	2.7545e-05	0.204348	0.338158	0.081731	0.704198	-0.4948	0.0139672	-0.0798341	0.710772	0.576242	0.00320765
OSGEP	black	0.177709	0.40611	-0.123635	0.564908	-0.218883	0.304144	-0.150958	0.481365	0.442538	0.0303508	0.0757595	0.72496	0.0960427	0.655288	-0.657032	0.000486701	0.140865	0.511477	0.207893	0.32966
CDKN2AIP	black	0.160178	0.454661	-0.0851276	0.692478	-0.241454	0.255684	-0.189073	0.376244	0.465072	0.0220246	0.0354429	0.869404	0.131102	0.541448	-0.723169	6.53509e-05	0.369743	0.0753548	0.186182	0.383719
LANCL1	black	0.153702	0.473336	0.13697	0.523336	-0.254799	0.229528	-0.122182	0.569525	0.448277	0.0280241	0.134229	0.531761	-0.00449534	0.983368	-0.565052	0.004014	0.102646	0.633163	0.169163	0.429407
COG4	black	0.136248	0.525548	-0.17226	0.420882	-0.214939	0.313156	-0.175003	0.41341	0.442662	0.0302991	0.0598113	0.781304	0.121365	0.572129	-0.627378	0.00103269	0.0910258	0.672289	0.270379	0.201309
GOLPH3L	black	0.124472	0.562254	-0.358689	0.0852121	-0.315089	0.133688	-0.529641	0.00777417	0.6795	0.000260343	0.0763919	0.722752	0.205736	0.334815	-0.427833	0.037021	0.0890014	0.679195	0.647611	0.000623383
C4orf47	black	0.114082	0.595565	-0.166926	0.435623	-0.305146	0.147074	-0.487095	0.015776	0.553537	0.00501572	0.134615	0.530571	0.0800662	0.709966	-0.213795	0.3158	0.0517454	0.810231	0.571229	0.00355006
RAP1B	black	0.0331683	0.877722	0.101175	0.638066	-0.237836	0.263096	-0.20125	0.34569	0.588564	0.00248266	0.0929685	0.665687	0.140437	0.512774	-0.424574	0.0386453	-0.167636	0.433644	0.322824	0.123899
KIF26A	black	0.0328565	0.878862	0.00169368	0.993733	-0.23182	0.275718	-0.345044	0.0986792	0.425632	0.0381119	0.159909	0.45543	0.0554113	0.797051	0.0408357	0.849738	-0.274379	0.194462	0.428768	0.0365647
BNIP3L	black	-0.0261628	0.903414	0.0644389	0.764831	-0.141721	0.508887	-0.113907	0.596135	0.516002	0.00984832	0.0125897	0.953441	0.210479	0.323542	-0.544609	0.00592987	-0.200168	0.348343	0.211222	0.321798
TSPAN13	black	-0.00401484	0.985145	-0.137383	0.522073	-0.197892	0.353965	-0.238182	0.26238	0.619228	0.00125334	-0.00336562	0.987547	0.2574	0.224644	-0.557132	0.00468259	-0.140485	0.512629	0.426579	0.0376394
CD24	blue	-0.979902	6.7871e-17	-0.706387	0.000114404	0.968685	8.46613e-15	0.767206	1.21851e-05	-0.72511	6.10956e-05	-0.973176	1.57463e-15	0.901908	1.76047e-09	0.0847039	0.693936	-0.65003	0.000585452	-0.618546	0.00127351
VPS36	blue	-0.966927	1.53128e-14	-0.700116	0.000139682	0.95653	2.94995e-13	0.778846	7.35229e-06	-0.71104	9.83325e-05	-0.96737	1.32267e-14	0.901515	1.83615e-09	0.0533069	0.804611	-0.666581	0.000375424	-0.603675	0.00178794
ZCCHC10	blue	-0.964065	3.76461e-14	-0.729072	5.31587e-05	0.94317	5.28418e-12	0.775769	8.42705e-06	-0.652124	0.000554261	-0.981049	3.57355e-17	0.939289	1.07297e-11	-0.0783224	0.716025	-0.64012	0.0007546	-0.598614	0.00199931
PWP1	blue	-0.964046	3.78689e-14	-0.701158	0.000135169	0.955145	4.13854e-13	0.796473	3.22245e-06	-0.694665	0.000165482	-0.966241	1.91281e-14	0.897046	2.92817e-09	-0.00895242	0.966884	-0.660429	0.000444222	-0.62546	0.00108134
SLAIN2	blue	-0.963216	4.8486e-14	-0.690168	0.000189806	0.964411	3.38981e-14	0.814539	1.26857e-06	-0.690382	0.000188585	-0.9803	5.45617e-17	0.921863	1.58617e-10	-0.0617975	0.774222	-0.649644	0.000591371	-0.650214	0.000582651
DBN1	blue	-0.960436	1.06648e-13	-0.609464	0.00156981	0.983037	1.06631e-17	0.846367	1.87129e-07	-0.778198	7.56785e-06	-0.957901	2.08727e-13	0.86503	4.93191e-08	0.0445534	0.836231	-0.653914	0.000528737	-0.715382	8.51524e-05
LOC100848900	blue	-0.958693	1.69999e-13	-0.768067	1.17498e-05	0.91153	5.92067e-10	0.658219	0.000471471	-0.657291	0.000483339	-0.932006	3.60509e-11	0.897129	2.90346e-09	0.156095	0.466389	-0.687648	0.000204757	-0.481784	0.0171306
RDX	blue	-0.958524	1.77663e-13	-0.577374	0.00313437	0.94296	5.49748e-12	0.847205	1.76929e-07	-0.71565	8.43925e-05	-0.935276	2.12896e-11	0.864999	4.94355e-08	-0.00410104	0.984826	-0.695126	0.000163152	-0.689658	0.000192753
SETMAR	blue	-0.957966	2.05246e-13	-0.708496	0.000106856	0.962651	5.71754e-14	0.826255	6.55886e-07	-0.711625	9.64559e-05	-0.984432	4.17326e-18	0.91722	2.92769e-10	-0.0822687	0.702338	-0.628298	0.00101001	-0.649094	0.000599887
FAT4	blue	-0.956783	2.76988e-13	-0.708774	0.000105893	0.95456	4.75987e-13	0.788305	4.76786e-06	-0.746274	2.82295e-05	-0.953154	6.61248e-13	0.881068	1.32563e-08	0.0954095	0.657425	-0.689726	0.000192359	-0.606468	0.00167965
HN1	blue	-0.956016	3.34933e-13	-0.606834	0.00166589	0.987326	4.40321e-19	0.892653	4.54013e-09	-0.804296	2.17741e-06	-0.962955	5.2342e-14	0.849815	1.48269e-07	0.0166993	0.938268	-0.637573	0.000804314	-0.742496	3.25751e-05
MTSS1	blue	-0.955562	3.74218e-13	-0.617065	0.00131826	0.973233	1.53864e-15	0.781583	6.50027e-06	-0.806237	1.97035e-06	-0.926089	8.77898e-11	0.816436	1.14368e-06	0.243799	0.250954	-0.676183	0.000286485	-0.655112	0.000512229
TUBB4	blue	-0.954205	5.17707e-13	-0.609998	0.00155089	0.98514	2.50957e-18	0.857299	8.76497e-08	-0.819395	9.70597e-07	-0.946215	2.92461e-12	0.826289	6.54574e-07	0.117583	0.58425	-0.64972	0.000590206	-0.727376	5.64381e-05
TCEA1	blue	-0.954131	5.26785e-13	-0.567183	0.00384845	0.949471	1.49397e-12	0.820791	8.97414e-07	-0.714094	8.8889e-05	-0.93346	2.86201e-11	0.854648	1.05942e-07	0.0358876	0.867779	-0.707355	0.000110883	-0.674927	0.000296958
CCDC28B	blue	-0.952764	7.22961e-13	-0.723967	6.35707e-05	0.97285	1.79557e-15	0.782374	6.27107e-06	-0.796786	3.17329e-06	-0.956799	2.75913e-13	0.860538	6.91691e-08	0.15428	0.471653	-0.654952	0.000514409	-0.620029	0.00123
ALDH18A1	blue	-0.951739	9.1115e-13	-0.659967	0.000449805	0.979468	8.56453e-17	0.848987	1.56876e-07	-0.779725	7.06844e-06	-0.975077	7.07577e-16	0.876377	1.98339e-08	-0.0134294	0.950339	-0.592413	0.00228699	-0.711589	9.65704e-05
KIAA1731	blue	-0.951421	9.78067e-13	-0.76716	1.22086e-05	0.937527	1.45784e-11	0.677721	0.000274091	-0.718974	7.54474e-05	-0.941136	7.70516e-12	0.873737	2.47057e-08	0.176069	0.410526	-0.615838	0.00135638	-0.541128	0.00632224
CXADR	blue	-0.950457	1.20863e-12	-0.705968	0.000115961	0.963905	3.94976e-14	0.774702	8.83061e-06	-0.745651	2.89094e-05	-0.958406	1.83176e-13	0.870021	3.3384e-08	0.0813213	0.705616	-0.634809	0.000861453	-0.618416	0.00127739
GNAI3	blue	-0.950368	1.23199e-12	-0.676875	0.000280848	0.962593	5.8153e-14	0.867293	4.14028e-08	-0.730548	5.04414e-05	-0.981206	3.26379e-17	0.908244	8.70519e-10	-0.125614	0.558647	-0.596196	0.00210759	-0.70965	0.000102912
EPB41L4A	blue	-0.949641	1.44084e-12	-0.709392	0.000103783	0.947579	2.21884e-12	0.73849	3.78158e-05	-0.703926	0.000123803	-0.949733	1.4127e-12	0.895802	3.32209e-09	0.0953123	0.657753	-0.668435	0.000356589	-0.59104	0.00235524
ADAM19	blue	-0.949487	1.48908e-12	-0.71701	8.06262e-05	0.940837	8.13614e-12	0.724753	6.18599e-05	-0.729244	5.28362e-05	-0.933811	2.70451e-11	0.873036	2.61671e-08	0.165468	0.439701	-0.70859	0.000106531	-0.553732	0.00499712
LMNB2	blue	-0.949437	1.50491e-12	-0.677467	0.000276108	0.971169	3.45061e-15	0.821981	8.38921e-07	-0.772807	9.59028e-06	-0.96195	6.99272e-14	0.873542	2.51052e-08	0.00501578	0.981442	-0.588221	0.00250078	-0.699687	0.000141575
TMSB10	blue	-0.949328	1.54035e-12	-0.634121	0.000876217	0.964547	3.25228e-14	0.790281	4.34349e-06	-0.826829	6.34247e-07	-0.924896	1.04098e-10	0.803443	2.27443e-06	0.240316	0.258001	-0.630879	0.000948676	-0.659605	0.00045422
BLVRA	blue	-0.94895	1.66867e-12	-0.742534	3.25288e-05	0.967302	1.35325e-14	0.789903	4.42207e-06	-0.745452	2.91288e-05	-0.975588	5.64871e-16	0.90377	1.43853e-09	0.028223	0.895848	-0.654257	0.000523961	-0.613217	0.00144092
CKAP4	blue	-0.94839	1.87639e-12	-0.649875	0.000587824	0.951689	9.21382e-13	0.786475	5.1933e-06	-0.790257	4.34856e-06	-0.926856	7.85589e-11	0.829589	5.38794e-07	0.144096	0.501738	-0.656873	0.000488773	-0.645309	0.000661423
SETDB1	blue	-0.947529	2.24192e-12	-0.697959	0.000149436	0.971391	3.17264e-15	0.814467	1.27356e-06	-0.743179	3.17483e-05	-0.977296	2.56368e-16	0.891289	5.18241e-09	-0.0217188	0.919764	-0.609015	0.00158586	-0.65744	0.000481419
CCNB3	blue	-0.947053	2.47062e-12	-0.754418	2.05577e-05	0.908854	8.11338e-10	0.642849	0.000704281	-0.622486	0.00116071	-0.925089	1.01286e-10	0.894726	3.70049e-09	0.137791	0.520826	-0.697548	0.000151362	-0.464936	0.0220687
RRM2	blue	-0.9451	3.64641e-12	-0.724554	6.2289e-05	0.932258	3.46521e-11	0.707299	0.000111085	-0.69598	0.000158906	-0.93837	1.26048e-11	0.876258	2.00322e-08	0.0809377	0.706945	-0.60791	0.00162601	-0.578331	0.00307346
DAAM1	blue	-0.945021	3.70295e-12	-0.706929	0.00011242	0.95897	1.58064e-13	0.794894	3.4806e-06	-0.742497	3.25739e-05	-0.954852	4.44033e-13	0.878733	1.6234e-08	0.0620901	0.77318	-0.669907	0.000342236	-0.626734	0.00104882
IRGQ	blue	-0.943403	5.05597e-12	-0.54631	0.00574567	0.944848	3.83016e-12	0.820956	8.89091e-07	-0.734284	4.41042e-05	-0.926353	8.44985e-11	0.833995	4.12789e-07	0.0392455	0.855529	-0.648086	0.000615771	-0.676737	0.000281967
SUPT3H	blue	-0.943154	5.29993e-12	-0.640241	0.0007523	0.982643	1.36978e-17	0.85407	1.10353e-07	-0.806687	1.92491e-06	-0.958299	1.88357e-13	0.843765	2.2224e-07	0.0688951	0.749061	-0.638739	0.000781226	-0.704527	0.000121447
NCAPG	blue	-0.943049	5.40573e-12	-0.706422	0.000114276	0.937883	1.37137e-11	0.720314	7.2083e-05	-0.770914	1.04068e-05	-0.922351	1.48407e-10	0.836202	3.60173e-07	0.210192	0.324218	-0.590352	0.00239009	-0.611018	0.00151529
CDC42	blue	-0.942888	5.57194e-12	-0.621221	0.00119594	0.96564	2.31619e-14	0.792368	3.93203e-06	-0.809764	1.63846e-06	-0.929394	5.39081e-11	0.812551	1.41239e-06	0.178813	0.403152	-0.623199	0.00114125	-0.68589	0.000215789
TAF7	blue	-0.942325	6.19085e-12	-0.666451	0.000376777	0.959384	1.41652e-13	0.802034	2.44313e-06	-0.708509	0.000106811	-0.960268	1.11664e-13	0.891761	4.95154e-09	-0.0520033	0.809302	-0.611273	0.0015065	-0.671688	0.000325525
PHF17	blue	-0.942192	6.34543e-12	-0.713545	9.05263e-05	0.961157	8.74091e-14	0.790133	4.37414e-06	-0.7215	6.92168e-05	-0.968632	8.62294e-15	0.904481	1.33046e-09	-0.0116514	0.956908	-0.633757	0.00088409	-0.639999	0.000756899
RRN3	blue	-0.941715	6.93061e-12	-0.693396	0.000172057	0.944497	4.10037e-12	0.806653	1.92832e-06	-0.705243	0.000118692	-0.968046	1.05419e-14	0.900874	1.96601e-09	-0.0842045	0.695656	-0.610063	0.00154859	-0.642748	0.000706092
TTLL1	blue	-0.941316	7.45625e-12	-0.53976	0.00648224	0.950987	1.0763e-12	0.848591	1.61145e-07	-0.744242	3.04991e-05	-0.919442	2.19338e-10	0.823219	7.81703e-07	0.0485003	0.82194	-0.693281	0.000172659	-0.685088	0.000220987
CSNK2A2	blue	-0.941007	7.88813e-12	-0.734783	4.33127e-05	0.948467	1.84644e-12	0.717608	7.90161e-05	-0.736592	4.05479e-05	-0.933432	2.87463e-11	0.8556	9.90146e-08	0.178362	0.404359	-0.695223	0.000162664	-0.551432	0.00521979
MARCKS	blue	-0.941	7.89814e-12	-0.615768	0.00135855	0.948496	1.83548e-12	0.804847	2.11684e-06	-0.786592	5.16513e-06	-0.915462	3.65866e-10	0.819317	9.74846e-07	0.170549	0.425582	-0.70077	0.000136834	-0.652767	0.000544965
TUBB2A	blue	-0.940895	8.0499e-12	-0.518579	0.0094247	0.953239	6.48395e-13	0.810848	1.54699e-06	-0.777922	7.66152e-06	-0.899516	2.26858e-09	0.778935	7.32314e-06	0.190542	0.372479	-0.653083	0.000540455	-0.705932	0.000116092
HMGN1	blue	-0.940553	8.56372e-12	-0.632966	0.000901453	0.951389	9.84993e-13	0.802272	2.41389e-06	-0.75952	1.67496e-05	-0.938781	1.17335e-11	0.857074	8.90841e-08	0.0503056	0.815422	-0.589772	0.00241979	-0.688248	0.000201111
CHSY1	blue	-0.939916	9.60148e-12	-0.697369	0.000152208	0.9282	6.44621e-11	0.810028	1.61573e-06	-0.664037	0.000402664	-0.966669	1.6659e-14	0.925435	9.64131e-11	-0.148194	0.48952	-0.594507	0.00218615	-0.644369	0.00067753
TCF19	blue	-0.939817	9.77162e-12	-0.753738	2.11197e-05	0.903826	1.42972e-09	0.631864	0.000926146	-0.694913	0.000164225	-0.908902	8.06793e-10	0.858072	8.28765e-08	0.24173	0.255126	-0.634535	0.000867307	-0.490087	0.015052
SLC18A1	blue	-0.939139	1.10171e-11	-0.484254	0.0164893	0.9475	2.25524e-12	0.844393	2.13271e-07	-0.767464	1.20531e-05	-0.891988	4.84368e-09	0.78759	4.93022e-06	0.145306	0.498113	-0.74625	2.82561e-05	-0.711426	9.7091e-05
KIF2C	blue	-0.938916	1.14577e-11	-0.652658	0.000546532	0.936001	1.88723e-11	0.74033	3.53236e-05	-0.743139	3.17959e-05	-0.915609	3.59169e-10	0.837467	3.32802e-07	0.139228	0.516444	-0.60851	0.00160412	-0.630259	0.00096311
UXT	blue	-0.938797	1.16995e-11	-0.760956	1.57974e-05	0.957951	2.06066e-13	0.802014	2.44556e-06	-0.752032	2.25874e-05	-0.976949	3.02454e-16	0.892169	4.75929e-09	-0.0356219	0.86875	-0.546154	0.00576234	-0.655676	0.000504612
ODC1	blue	-0.938726	1.18468e-11	-0.650957	0.00057147	0.949156	1.59756e-12	0.860685	6.84217e-08	-0.711065	9.82506e-05	-0.968368	9.4417e-15	0.894821	3.66532e-09	-0.134961	0.529506	-0.585843	0.00262944	-0.706406	0.000114335
FBL	blue	-0.938461	1.24054e-11	-0.65353	0.000534127	0.950584	1.17548e-12	0.843517	2.25879e-07	-0.71408	8.89322e-05	-0.968947	7.72751e-15	0.897958	2.66691e-09	-0.134591	0.530644	-0.593977	0.00221129	-0.686289	0.000213236
PDS5A	blue	-0.935951	1.90314e-11	-0.624079	0.00111759	0.946932	2.53179e-12	0.807463	1.84873e-06	-0.733946	4.46469e-05	-0.929123	5.61544e-11	0.845628	1.96568e-07	0.0326558	0.879597	-0.688167	0.000201601	-0.647461	0.000625801
ZNRF1	blue	-0.935576	2.026e-11	-0.645797	0.000653195	0.952842	7.1028e-13	0.821952	8.40321e-07	-0.76414	1.38534e-05	-0.943662	4.81323e-12	0.852727	1.2126e-07	0.0428526	0.842405	-0.669435	0.000346777	-0.653253	0.000538032
TRIM13	blue	-0.93552	2.0447e-11	-0.528638	0.00791317	0.957733	2.17884e-13	0.89155	5.05392e-09	-0.758835	1.72216e-05	-0.939109	1.10769e-11	0.83696	3.4354e-07	-0.0394277	0.854865	-0.594898	0.00216774	-0.779021	7.29513e-06
THOC2	blue	-0.934375	2.46813e-11	-0.611598	0.00149536	0.924266	1.13778e-10	0.807861	1.81073e-06	-0.672492	0.000318227	-0.93274	3.21089e-11	0.882541	1.16408e-08	-0.0504682	0.814835	-0.678895	0.000264953	-0.634964	0.000858161
MRPS6	blue	-0.933515	2.83692e-11	-0.652597	0.000547418	0.926407	8.38402e-11	0.774878	8.76292e-06	-0.687192	0.000207573	-0.912847	5.05181e-10	0.859611	7.40648e-08	0.0501452	0.816	-0.746922	2.75378e-05	-0.572422	0.00346593
NHSL1	blue	-0.932362	3.40895e-11	-0.744347	3.03774e-05	0.943641	4.83249e-12	0.795873	3.3185e-06	-0.673037	0.00031335	-0.974567	8.82181e-16	0.930063	4.87038e-11	-0.108538	0.613674	-0.638039	0.000795013	-0.610317	0.00153968
MSTN	blue	-0.931791	3.72906e-11	-0.618191	0.00128412	0.9382	1.29825e-11	0.853576	1.14255e-07	-0.705137	0.000119095	-0.935016	2.22247e-11	0.866068	4.5531e-08	-0.0445719	0.836164	-0.68735	0.000206594	-0.692773	0.000175365
C19orf2	blue	-0.931617	3.83196e-11	-0.689305	0.000194818	0.93232	3.43147e-11	0.740393	3.52406e-05	-0.671361	0.000328542	-0.92583	9.11121e-11	0.877648	1.78111e-08	0.0653468	0.76161	-0.736526	4.06462e-05	-0.572138	0.00348578
RPL4	blue	-0.931448	3.93392e-11	-0.627506	0.00102951	0.945161	3.60267e-12	0.838764	3.06674e-07	-0.739988	3.57751e-05	-0.949924	1.35615e-12	0.863565	5.51449e-08	-0.0569832	0.791416	-0.553256	0.00504257	-0.707059	0.000111949
TRAF7	blue	-0.931315	4.01623e-11	-0.662573	0.000419103	0.916622	3.16007e-10	0.753999	2.0902e-05	-0.616142	0.00134683	-0.943565	4.90241e-12	0.914618	4.06466e-10	-0.0991026	0.644999	-0.678295	0.000269592	-0.566192	0.00392471
PRKRA	blue	-0.930806	4.3456e-11	-0.505136	0.0118113	0.948276	1.92126e-12	0.893785	4.06245e-09	-0.75549	1.97001e-05	-0.917214	2.92999e-10	0.812679	1.40272e-06	0.0139255	0.948507	-0.672669	0.000316634	-0.740603	3.49662e-05
TSG101	blue	-0.930375	4.64367e-11	-0.581716	0.00286609	0.951544	9.51595e-13	0.877239	1.84417e-08	-0.716725	8.14019e-05	-0.949764	1.40357e-12	0.869717	3.42037e-08	-0.132704	0.536475	-0.621136	0.00119834	-0.721232	6.98548e-05
PKN1	blue	-0.930065	4.86878e-11	-0.624116	0.00111662	0.961462	8.02772e-14	0.834827	3.92209e-07	-0.758354	1.75601e-05	-0.947555	2.2301e-12	0.851448	1.32528e-07	0.0111147	0.958891	-0.610298	0.00154033	-0.692065	0.00017919
PRKAB2	blue	-0.929821	5.05306e-11	-0.548712	0.00549378	0.9299	4.99308e-11	0.849207	1.54548e-07	-0.734019	4.45293e-05	-0.906723	1.03548e-09	0.829637	5.37243e-07	0.053885	0.802533	-0.723213	6.52532e-05	-0.67596	0.000288321
ADNP	blue	-0.929328	5.44478e-11	-0.524108	0.00856684	0.91928	2.24068e-10	0.823829	7.5485e-07	-0.672246	0.000320444	-0.914393	4.17934e-10	0.847592	1.72396e-07	-0.0643375	0.76519	-0.651248	0.000567129	-0.679043	0.000263816
C10H5orf13	blue	-0.929145	5.59751e-11	-0.620342	0.00122098	0.933106	3.02887e-11	0.724257	6.29355e-05	-0.749298	2.51281e-05	-0.898045	2.64315e-09	0.796744	3.17991e-06	0.257687	0.22411	-0.643696	0.000689256	-0.596557	0.00209111
PBRM1	blue	-0.92801	6.63063e-11	-0.751309	2.32361e-05	0.952353	7.93839e-13	0.7876	4.92793e-06	-0.736753	4.03101e-05	-0.977507	2.31526e-16	0.901634	1.81292e-09	-0.055503	0.796723	-0.548226	0.00554399	-0.636093	0.000834502
WASH1	blue	-0.927535	7.1127e-11	-0.644345	0.000677946	0.954274	5.09278e-13	0.867914	3.94371e-08	-0.729194	5.29293e-05	-0.954717	4.5859e-13	0.880273	1.42108e-08	-0.115697	0.590335	-0.642732	0.000706365	-0.695901	0.000159293
PTPN12	blue	-0.927529	7.11805e-11	-0.724234	6.2985e-05	0.915635	3.57997e-10	0.705187	0.000118906	-0.703917	0.000123835	-0.927744	6.89655e-11	0.868486	3.77045e-08	0.128332	0.550097	-0.624586	0.00110417	-0.556489	0.00474082
LPHN2	blue	-0.927146	7.52992e-11	-0.538446	0.00663909	0.912023	5.58029e-10	0.820933	8.90246e-07	-0.637767	0.000800447	-0.905976	1.12649e-09	0.861799	6.29813e-08	-0.0364755	0.865632	-0.763747	1.40815e-05	-0.635467	0.00084754
NRM	blue	-0.926953	7.74478e-11	-0.820087	9.33687e-07	0.888479	6.76976e-09	0.62457	0.00110461	-0.628162	0.00101334	-0.91639	3.25461e-10	0.89486	3.65138e-09	0.141961	0.508162	-0.694056	0.000168607	-0.420411	0.0408019
GNAQ	blue	-0.926527	8.24024e-11	-0.685881	0.000215845	0.943847	4.64622e-12	0.826575	6.43731e-07	-0.687857	0.000203482	-0.963464	4.50514e-14	0.893727	4.08564e-09	-0.108216	0.614734	-0.637241	0.000811009	-0.631027	0.000945271
RPS5	blue	-0.925772	9.18797e-11	-0.594328	0.0021946	0.966642	1.68066e-14	0.848407	1.63164e-07	-0.823051	7.89291e-07	-0.941578	7.10728e-12	0.806549	1.93876e-06	0.0445018	0.836418	-0.490537	0.0149455	-0.771598	1.01051e-05
FCHSD2	blue	-0.925561	9.47047e-11	-0.586905	0.00257135	0.937228	1.53427e-11	0.837395	3.34311e-07	-0.726498	5.82044e-05	-0.927255	7.41036e-11	0.838583	3.10216e-07	0.0097593	0.963901	-0.666284	0.000378518	-0.665282	0.000389128
SYNE2	blue	-0.9248	1.05534e-10	-0.656139	0.000498431	0.973223	1.54467e-15	0.873862	2.44525e-08	-0.805727	2.02302e-06	-0.968776	8.20291e-15	0.855127	1.02399e-07	-0.0510274	0.812819	-0.535265	0.00703202	-0.742477	3.25978e-05
PRKAR2A	blue	-0.924571	1.08996e-10	-0.582472	0.00282148	0.970505	4.41859e-15	0.898334	2.56537e-09	-0.785815	5.35478e-06	-0.95025	1.26404e-12	0.827744	6.01056e-07	-0.0503927	0.815107	-0.596259	0.00210467	-0.76252	1.48142e-05
NLRP1	blue	-0.924314	1.13018e-10	-0.631839	0.000926697	0.935758	1.96549e-11	0.811857	1.46592e-06	-0.68972	0.000192392	-0.936217	1.82032e-11	0.869539	3.46902e-08	-0.0215143	0.920517	-0.673044	0.000313288	-0.659773	0.00045216
SDC1	blue	-0.923989	1.18285e-10	-0.67385	0.000306209	0.938247	1.28764e-11	0.835118	3.85211e-07	-0.68165	0.000244538	-0.956511	2.96422e-13	0.90083	1.97518e-09	-0.143488	0.503564	-0.645985	0.000650052	-0.673106	0.000312738
RSU1	blue	-0.923863	1.20398e-10	-0.571186	0.00355315	0.929696	5.15021e-11	0.736835	4.01898e-05	-0.756179	1.91652e-05	-0.881917	1.2303e-08	0.798276	2.94844e-06	0.225456	0.289484	-0.672476	0.000318366	-0.618711	0.00126861
MEST	blue	-0.923775	1.21889e-10	-0.618173	0.00128464	0.893682	4.10411e-09	0.670742	0.000334307	-0.709777	0.000102484	-0.868051	3.9015e-08	0.803118	2.31237e-06	0.236051	0.2668	-0.630563	0.000956011	-0.573714	0.00337664
HDAC6	blue	-0.92363	1.24375e-10	-0.597726	0.00203851	0.952765	7.2279e-13	0.811713	1.47722e-06	-0.823647	7.62778e-07	-0.909009	7.96845e-10	0.787854	4.86984e-06	0.19028	0.37315	-0.653515	0.000534329	-0.67955	0.000259972
RPLP0	blue	-0.922584	1.43739e-10	-0.555055	0.00487268	0.979318	9.27636e-17	0.897071	2.92087e-09	-0.855626	9.88266e-08	-0.936189	1.82903e-11	0.783881	5.85388e-06	0.0601635	0.780047	-0.521088	0.00902694	-0.810332	1.58994e-06
THBS1	blue	-0.922453	1.46334e-10	-0.62179	0.00118	0.949576	1.461e-12	0.840125	2.81252e-07	-0.72887	5.35401e-05	-0.949965	1.34432e-12	0.867093	4.20526e-08	-0.059328	0.783029	-0.640528	0.000746888	-0.680779	0.000250835
PCBP4	blue	-0.922287	1.49694e-10	-0.646947	0.000634153	0.967527	1.2556e-14	0.819574	9.60969e-07	-0.824945	7.07785e-07	-0.934254	2.51729e-11	0.815767	1.18639e-06	0.130967	0.541868	-0.617559	0.00130319	-0.67338	0.00031032
GNB2L1	blue	-0.922245	1.50557e-10	-0.72972	5.19502e-05	0.963015	5.14213e-14	0.82844	5.76841e-07	-0.792213	3.96152e-06	-0.969078	7.38145e-15	0.858068	8.28981e-08	0.00526555	0.980519	-0.538186	0.00667053	-0.680787	0.000250782
PNMA1	blue	-0.922179	1.51933e-10	-0.65115	0.000568589	0.90675	1.03236e-09	0.671845	0.000324091	-0.702258	0.000130547	-0.88902	6.43447e-09	0.812861	1.38909e-06	0.256686	0.225978	-0.611939	0.00148375	-0.546604	0.00571431
MND1	blue	-0.922065	1.54318e-10	-0.689458	0.00019392	0.938249	1.28727e-11	0.73168	4.84426e-05	-0.803075	2.31751e-06	-0.909175	7.81603e-10	0.805077	2.09189e-06	0.214691	0.313728	-0.554496	0.004925	-0.635874	0.000839031
GNG10	blue	-0.921992	1.5585e-10	-0.54345	0.00605813	0.922394	1.47535e-10	0.787141	5.03478e-06	-0.713509	9.06334e-05	-0.890017	5.85394e-09	0.798624	2.89802e-06	0.108387	0.614169	-0.692933	0.000174506	-0.651625	0.000561561
PCGF2	blue	-0.921729	1.61531e-10	-0.689434	0.000194062	0.913862	4.46211e-10	0.715711	8.42191e-05	-0.642389	0.000712544	-0.926478	8.29869e-11	0.894236	3.88511e-09	0.00618586	0.977114	-0.710569	9.98629e-05	-0.534388	0.00714373
PLXNC1	blue	-0.920924	1.80088e-10	-0.561825	0.004276	0.890223	5.74017e-09	0.775093	8.68085e-06	-0.623685	0.00112813	-0.886651	8.02521e-09	0.853479	1.15035e-07	-0.0458745	0.831442	-0.765461	1.31117e-05	-0.584677	0.0026946
PHF2	blue	-0.920318	1.95291e-10	-0.709253	0.000104255	0.93546	2.06522e-11	0.758157	1.77005e-05	-0.757342	1.82917e-05	-0.937385	1.49368e-11	0.856998	8.95715e-08	0.0461955	0.830279	-0.577955	0.00309725	-0.611719	0.00149122
MARK1	blue	-0.919645	2.13557e-10	-0.689968	0.000190962	0.955973	3.38514e-13	0.790913	4.21505e-06	-0.76921	1.11931e-05	-0.928118	6.52571e-11	0.836879	3.4528e-07	0.0902484	0.674938	-0.662992	0.000414335	-0.647813	0.000620139
STOM	blue	-0.919222	2.25808e-10	-0.661745	0.000428655	0.938897	1.14968e-11	0.845649	1.96285e-07	-0.68781	0.000203768	-0.956749	2.7936e-13	0.891377	5.13877e-09	-0.172392	0.42052	-0.610773	0.00152378	-0.693903	0.000169402
RPL10	blue	-0.919192	2.26687e-10	-0.634229	0.000873871	0.969491	6.3773e-15	0.85231	1.24827e-07	-0.863673	5.46917e-08	-0.938016	1.34004e-11	0.793494	3.72482e-06	0.110527	0.607151	-0.516644	0.00974132	-0.753281	2.15039e-05
SPATA7	blue	-0.91833	2.53703e-10	-0.562838	0.0041922	0.912219	5.45065e-10	0.839422	2.94135e-07	-0.687374	0.000206443	-0.907432	9.55394e-10	0.849357	1.52974e-07	-0.0776797	0.718263	-0.672235	0.00032054	-0.694091	0.000168427
NASP	blue	-0.917655	2.76873e-10	-0.74343	3.14499e-05	0.883925	1.0287e-08	0.626289	0.00106009	-0.655176	0.00051135	-0.895238	3.51562e-09	0.864208	5.25153e-08	0.178648	0.403592	-0.655714	0.000504103	-0.469542	0.0206168
HSU88895	blue	-0.917359	2.87616e-10	-0.613028	0.00144717	0.922461	1.46178e-10	0.827699	6.02642e-07	-0.671903	0.000323564	-0.946068	3.01173e-12	0.882999	1.11764e-08	-0.176451	0.409494	-0.564432	0.00406326	-0.698646	0.000146265
NUP133	blue	-0.916534	3.19577e-10	-0.483775	0.0166121	0.948217	1.94532e-12	0.920699	1.85621e-10	-0.794575	3.53495e-06	-0.912857	5.04572e-10	0.791354	4.12755e-06	-0.0397223	0.853792	-0.594564	0.00218343	-0.813973	1.30811e-06
RPS26	blue	-0.915293	3.73653e-10	-0.762553	1.4794e-05	0.918325	2.53872e-10	0.691226	0.000183821	-0.740626	3.49355e-05	-0.917915	2.67721e-10	0.834119	4.09669e-07	0.192231	0.368175	-0.595465	0.00214125	-0.547846	0.00558355
SBK1	blue	-0.914189	4.28595e-10	-0.675664	0.000290775	0.88599	8.52772e-09	0.604402	0.00175917	-0.667615	0.000364819	-0.857102	8.89038e-08	0.811583	1.48754e-06	0.323975	0.122488	-0.749114	2.53079e-05	-0.463303	0.0226027
ACVR2B	blue	-0.913635	4.58865e-10	-0.723365	6.49107e-05	0.911334	6.06092e-10	0.686808	0.000209962	-0.689288	0.000194919	-0.907339	9.65608e-10	0.859001	7.74494e-08	0.116873	0.586537	-0.66661	0.000375124	-0.538951	0.00657841
UBE2I	blue	-0.913563	4.62941e-10	-0.567401	0.00383185	0.916699	3.12907e-10	0.86067	6.84981e-08	-0.656784	0.000489925	-0.930908	4.27793e-11	0.870497	3.21366e-08	-0.170385	0.426033	-0.645002	0.000666653	-0.682193	0.000240674
EEF1A1	blue	-0.913511	4.65886e-10	-0.575382	0.00326437	0.95188	8.83e-13	0.88105	1.32773e-08	-0.77321	9.42432e-06	-0.943699	4.77886e-12	0.826684	6.39659e-07	-0.0799366	0.710416	-0.506814	0.0114886	-0.773735	9.21156e-06
C16H1orf93	blue	-0.913454	4.69109e-10	-0.766477	1.25651e-05	0.925379	9.71957e-11	0.69158	0.000181856	-0.760339	1.62006e-05	-0.921604	1.6429e-10	0.830381	5.13875e-07	0.18353	0.390649	-0.60005	0.00193725	-0.523816	0.00861043
DHX9	blue	-0.913104	4.89588e-10	-0.512481	0.0104524	0.930217	4.75709e-11	0.838375	3.14305e-07	-0.697136	0.000153311	-0.90865	8.30723e-10	0.832206	4.6037e-07	-0.0545798	0.800036	-0.664478	0.000397817	-0.697201	0.000153005
MPZL1	blue	-0.913099	4.89898e-10	-0.544265	0.00596775	0.884696	9.5949e-09	0.685308	0.000219548	-0.687339	0.00020666	-0.843599	2.24673e-07	0.764335	1.37417e-05	0.289937	0.169348	-0.703629	0.000124979	-0.554632	0.00491218
TUBA1B	blue	-0.912594	5.20929e-10	-0.575629	0.003248	0.934273	2.50942e-11	0.737045	3.98808e-05	-0.750289	2.41798e-05	-0.883688	1.05076e-08	0.777549	7.78932e-06	0.211234	0.32177	-0.648959	0.000602004	-0.6212	0.00119654
PTGFRN	blue	-0.912411	5.32536e-10	-0.624125	0.00111638	0.953112	6.67587e-13	0.813449	1.34572e-06	-0.830478	5.10914e-07	-0.904565	1.31805e-09	0.784133	5.78651e-06	0.189693	0.374653	-0.656273	0.000496649	-0.69036	0.000188707
MARCKSL1	blue	-0.912179	5.47662e-10	-0.655712	0.000504131	0.8884	6.82019e-09	0.608608	0.00160056	-0.66644	0.000376885	-0.848552	1.61575e-07	0.797429	3.07453e-06	0.297104	0.158575	-0.729151	5.30093e-05	-0.479335	0.0177867
MBOAT2	blue	-0.912046	5.56513e-10	-0.617863	0.00129397	0.951629	9.33814e-13	0.8957	3.35651e-09	-0.737921	3.86176e-05	-0.953313	6.37392e-13	0.859766	7.32262e-08	-0.148312	0.48917	-0.595345	0.00214684	-0.742386	3.27104e-05
SMARCA1	blue	-0.911604	5.86861e-10	-0.551047	0.0052579	0.954778	4.51939e-13	0.875001	2.22524e-08	-0.811625	1.48424e-06	-0.920454	1.91783e-10	0.793758	3.67761e-06	0.00959405	0.964512	-0.519396	0.00929368	-0.799662	2.75216e-06
KDELR2	blue	-0.911573	5.88993e-10	-0.766639	1.24797e-05	0.944503	4.09523e-12	0.729394	5.25561e-05	-0.786056	5.29534e-06	-0.931595	3.84514e-11	0.834422	4.02094e-07	0.135122	0.529009	-0.589484	0.00243464	-0.592464	0.0022845
BCL7C	blue	-0.911549	5.90673e-10	-0.738442	3.78827e-05	0.954115	5.28768e-13	0.77099	1.03729e-05	-0.791695	4.06075e-06	-0.938174	1.30396e-11	0.842076	2.4809e-07	0.092538	0.667148	-0.607643	0.00163581	-0.611078	0.00151321
YBX1	blue	-0.9113	6.08525e-10	-0.660366	0.000444981	0.941388	7.35921e-12	0.701156	0.000135178	-0.804837	2.11783e-06	-0.893978	3.98577e-09	0.768009	1.17788e-05	0.301005	0.152919	-0.555585	0.00482364	-0.621821	0.00117912
VEZF1	blue	-0.911293	6.09057e-10	-0.631711	0.000929618	0.946924	2.536e-12	0.815259	1.21983e-06	-0.748586	2.58304e-05	-0.922028	1.55102e-10	0.828081	5.89206e-07	0.0278516	0.897211	-0.603898	0.00177907	-0.69381	0.000169886
ESPL1	blue	-0.911115	6.22086e-10	-0.739175	3.68702e-05	0.860457	6.95877e-08	0.563371	0.00414873	-0.639878	0.000759198	-0.859103	7.68762e-08	0.827133	6.23036e-07	0.270507	0.201087	-0.654804	0.000516433	-0.424659	0.0386022
GAMT	blue	-0.91093	6.35946e-10	-0.557616	0.00463923	0.919611	2.14498e-10	0.834061	4.11129e-07	-0.718958	7.54888e-05	-0.896891	2.97507e-09	0.824831	7.12439e-07	-0.0342291	0.873841	-0.734406	4.39098e-05	-0.666222	0.000379163
PCNA	blue	-0.910759	6.48991e-10	-0.690596	0.000187368	0.91242	5.32004e-10	0.7903	4.33958e-06	-0.67852	0.000267845	-0.935173	2.16551e-11	0.880753	1.36278e-08	-0.0993686	0.644108	-0.556223	0.00476507	-0.643467	0.000693296
ZNF26	blue	-0.909315	7.68947e-10	-0.704527	0.000121448	0.923464	1.2728e-10	0.773404	9.34518e-06	-0.661347	0.000433311	-0.940896	8.04928e-12	0.89251	4.60395e-09	-0.0909188	0.672654	-0.62579	0.00107284	-0.609633	0.00156379
TSPAN14	blue	-0.909134	7.85349e-10	-0.497463	0.0133831	0.973538	1.35852e-15	0.904118	1.38476e-09	-0.883494	1.06923e-08	-0.905348	1.20839e-09	0.741269	3.41081e-05	0.146274	0.495225	-0.558659	0.00454689	-0.817277	1.09191e-06
SYNCRIP	blue	-0.909032	7.94678e-10	-0.509633	0.0109631	0.910232	6.90674e-10	0.86566	4.69869e-08	-0.635432	0.000848285	-0.914422	4.16429e-10	0.859881	7.26072e-08	-0.195872	0.358998	-0.64348	0.000693063	-0.733749	4.4966e-05
NACA	blue	-0.908971	8.00388e-10	-0.710195	0.000101094	0.939592	1.017e-11	0.771374	1.02029e-05	-0.729092	5.31213e-05	-0.949437	1.50505e-12	0.866215	4.5018e-08	-0.0346238	0.872397	-0.503379	0.012157	-0.671858	0.000323969
ZNF711	blue	-0.908888	8.08133e-10	-0.498504	0.0131602	0.898737	2.4606e-09	0.816187	1.15941e-06	-0.650294	0.000581449	-0.902643	1.62641e-09	0.829245	5.49955e-07	-0.0787162	0.714656	-0.618598	0.00127196	-0.681909	0.000242685
RPL35A	blue	-0.90873	8.23015e-10	-0.713806	8.97456e-05	0.948392	1.87542e-12	0.788941	4.62747e-06	-0.766402	1.26043e-05	-0.95454	4.78287e-13	0.853848	1.12097e-07	-0.013358	0.950603	-0.487733	0.0156193	-0.680869	0.000250177
BRD3	blue	-0.908506	8.44657e-10	-0.727237	5.67144e-05	0.902721	1.61276e-09	0.632742	0.000906422	-0.682628	0.000237621	-0.897274	2.8609e-09	0.843162	2.31175e-07	0.192747	0.366867	-0.620079	0.00122855	-0.496366	0.0136212
DICER1	blue	-0.90843	8.52067e-10	-0.686329	0.000212984	0.913076	4.9126e-10	0.703758	0.000124468	-0.717039	8.05459e-05	-0.898019	2.65028e-09	0.830545	5.08864e-07	0.166599	0.436536	-0.635622	0.000844296	-0.55894	0.00452227
FGF18	blue	-0.907955	8.99906e-10	-0.696072	0.000158454	0.936485	1.74005e-11	0.786154	5.27124e-06	-0.730281	5.09245e-05	-0.936625	1.69943e-11	0.863872	5.38758e-08	0.00308831	0.988573	-0.658055	0.000473557	-0.615301	0.00137332
BCL11A	blue	-0.907667	9.3007e-10	-0.692214	0.000178383	0.926815	7.902e-11	0.731074	4.95038e-05	-0.698513	0.000146873	-0.932501	3.33445e-11	0.860219	7.08198e-08	0.0617835	0.774271	-0.623845	0.00112385	-0.568145	0.00377567
LPCAT1	blue	-0.907517	9.46185e-10	-0.650637	0.000576263	0.904455	1.33421e-09	0.673301	0.000311017	-0.759205	1.69656e-05	-0.86765	4.02608e-08	0.768562	1.15057e-05	0.288816	0.171077	-0.654972	0.000514129	-0.52467	0.00848327
BTBD7	blue	-0.907494	9.4871e-10	-0.637459	0.000806613	0.949599	1.45389e-12	0.84032	2.77765e-07	-0.828887	5.6178e-07	-0.928382	6.27463e-11	0.800414	2.65066e-06	0.0639249	0.766655	-0.510206	0.0108586	-0.731523	4.87157e-05
BUB1	blue	-0.907442	9.54275e-10	-0.741595	3.36943e-05	0.91221	5.45613e-10	0.702461	0.000129709	-0.734891	4.31431e-05	-0.916463	3.22471e-10	0.841686	2.54419e-07	0.0940772	0.661929	-0.529308	0.00782011	-0.585552	0.00264559
NCOA5	blue	-0.907161	9.85354e-10	-0.679017	0.000264015	0.942584	5.89909e-12	0.824995	7.05728e-07	-0.749382	2.50472e-05	-0.952177	8.25953e-13	0.867909	3.94535e-08	-0.10405	0.628497	-0.544736	0.00591599	-0.694624	0.000165691
CTBP2	blue	-0.906586	1.05173e-09	-0.598755	0.00199311	0.860733	6.81808e-08	0.613771	0.00142267	-0.605447	0.00171857	-0.84087	2.6814e-07	0.822637	8.08183e-07	0.181735	0.39538	-0.708497	0.000106851	-0.51082	0.0107477
LMAN1	blue	-0.906391	1.07512e-09	-0.549877	0.00537498	0.916982	3.01829e-10	0.820775	8.98235e-07	-0.736876	4.01294e-05	-0.880538	1.3886e-08	0.800769	2.60389e-06	0.0398384	0.853369	-0.678345	0.000269205	-0.6901	0.000190197
TAX1BP3	blue	-0.906138	1.10616e-09	-0.618665	0.00126996	0.870731	3.15392e-08	0.786563	5.17211e-06	-0.628395	0.00100764	-0.902359	1.67714e-09	0.872397	2.75671e-08	-0.115666	0.590433	-0.645712	0.000654632	-0.603059	0.00181258
RBFOX2	blue	-0.906058	1.11611e-09	-0.525443	0.00836958	0.968509	8.99622e-15	0.907406	9.58258e-10	-0.829495	5.41806e-07	-0.91859	2.45262e-10	0.783842	5.86432e-06	0.00115406	0.99573	-0.574489	0.00332407	-0.800229	2.67536e-06
RCL1	blue	-0.905439	1.19627e-09	-0.692228	0.000178304	0.897722	2.73235e-09	0.752491	2.21836e-05	-0.663131	0.000412761	-0.913168	4.85814e-10	0.849727	1.49165e-07	0.00640472	0.976305	-0.635037	0.000856612	-0.561736	0.00428343
KIAA0240	blue	-0.905025	1.25269e-09	-0.644227	0.000679995	0.944977	3.73485e-12	0.800991	2.57495e-06	-0.82791	5.95183e-07	-0.919067	2.30443e-10	0.802058	2.44008e-06	0.117908	0.583201	-0.572324	0.00347275	-0.686446	0.000212246
EIF3H	blue	-0.904647	1.30618e-09	-0.641069	0.000736751	0.934034	2.60904e-11	0.746184	2.83265e-05	-0.754578	2.0428e-05	-0.913453	4.69217e-10	0.806313	1.96257e-06	0.0957605	0.65624	-0.508329	0.0112036	-0.675059	0.000295848
WDR48	blue	-0.904133	1.38234e-09	-0.529022	0.00785963	0.952311	8.01254e-13	0.873131	2.59659e-08	-0.769317	1.11422e-05	-0.913622	4.5959e-10	0.798092	2.97546e-06	0.00119517	0.995578	-0.610558	0.00153125	-0.763403	1.42837e-05
PPP3CC	blue	-0.904063	1.39306e-09	-0.565149	0.00400634	0.889096	6.38833e-09	0.75111	2.34176e-05	-0.621314	0.00119333	-0.888389	6.82743e-09	0.819854	9.45976e-07	0.00448497	0.983406	-0.666658	0.000374628	-0.594733	0.00217548
CDC2	blue	-0.903649	1.45779e-09	-0.681699	0.000244187	0.871593	2.94261e-08	0.626235	0.00106146	-0.668347	0.000357468	-0.864238	5.23962e-08	0.805254	2.0729e-06	0.203955	0.339107	-0.575651	0.0032465	-0.515596	0.00991642
DDIT4	blue	-0.903357	1.50506e-09	-0.667573	0.000365239	0.948702	1.75795e-12	0.85702	8.94319e-08	-0.796254	3.25712e-06	-0.944363	4.20748e-12	0.840425	2.75902e-07	-0.0480762	0.823473	-0.559458	0.00447719	-0.720924	7.05951e-05
EEF1G	blue	-0.902072	1.72969e-09	-0.631073	0.000944207	0.967415	1.30339e-14	0.876764	1.91965e-08	-0.855774	9.77909e-08	-0.941122	7.7251e-12	0.792798	3.85172e-06	0.0303959	0.887876	-0.471315	0.0200791	-0.772472	9.73081e-06
RPL17	blue	-0.901813	1.7785e-09	-0.623177	0.00114185	0.954392	4.95308e-13	0.820658	9.04186e-07	-0.824836	7.12261e-07	-0.926698	8.03795e-11	0.794564	3.53684e-06	0.0580528	0.787588	-0.47536	0.0188946	-0.742289	3.28289e-05
BAX	blue	-0.901575	1.8245e-09	-0.641097	0.00073624	0.921215	1.73172e-10	0.827676	6.03461e-07	-0.736419	4.08063e-05	-0.917394	2.86332e-10	0.820201	9.27713e-07	0.0147228	0.945563	-0.611705	0.00149172	-0.651879	0.000557827
EIF3G	blue	-0.901501	1.83884e-09	-0.608668	0.00159837	0.938247	1.28766e-11	0.805878	2.00729e-06	-0.765736	1.29615e-05	-0.92466	1.07633e-10	0.811573	1.48837e-06	0.00691545	0.974416	-0.478545	0.0180025	-0.712452	9.38619e-05
ADAMTS20	blue	-0.901367	1.86547e-09	-0.676406	0.00028466	0.919199	2.26475e-10	0.684883	0.00022233	-0.706077	0.000115552	-0.889004	6.44386e-09	0.812559	1.41182e-06	0.150541	0.482589	-0.658061	0.00047347	-0.562388	0.00422922
SMAD1	blue	-0.900523	2.0404e-09	-0.772075	9.89914e-06	0.906454	1.06751e-09	0.765306	1.31969e-05	-0.683362	0.000232546	-0.947497	2.25653e-12	0.890004	5.86138e-09	-0.0795443	0.711778	-0.550383	0.00532407	-0.587504	0.002539
MCM7	blue	-0.900331	2.08219e-09	-0.626002	0.00106742	0.919878	2.07078e-10	0.850298	1.43444e-07	-0.708438	0.000107056	-0.924871	1.04477e-10	0.853802	1.1246e-07	-0.135579	0.527604	-0.592816	0.00226727	-0.69585	0.000159545
ATIC	blue	-0.90033	2.08249e-09	-0.709814	0.000102361	0.905567	1.17926e-09	0.737848	3.87222e-05	-0.672392	0.000319128	-0.923346	1.29373e-10	0.868349	3.8113e-08	-0.0480025	0.82374	-0.554351	0.00493857	-0.609718	0.00156077
RPL26	blue	-0.900146	2.12325e-09	-0.654381	0.000522248	0.913431	4.70452e-10	0.776281	8.23904e-06	-0.758783	1.7258e-05	-0.906901	1.01487e-09	0.796686	3.18892e-06	0.0870971	0.685713	-0.567903	0.00379385	-0.59689	0.00207601
PRSS35	blue	-0.90003	2.14934e-09	-0.676043	0.00028764	0.898527	2.51464e-09	0.682186	0.000240726	-0.712389	9.40584e-05	-0.898551	2.50843e-09	0.817949	1.05203e-06	0.107474	0.617176	-0.507798	0.0113028	-0.593078	0.00225454
EPS8	blue	-0.8998	2.20206e-09	-0.58674	0.0025803	0.895917	3.2839e-09	0.716209	8.28245e-05	-0.620072	0.00122874	-0.885895	8.60263e-09	0.831429	4.82499e-07	0.0927441	0.666448	-0.724851	6.16507e-05	-0.545302	0.00585427
FABP7	blue	-0.899725	2.21934e-09	-0.59626	0.00210465	0.900142	2.12423e-09	0.687202	0.000207509	-0.786736	5.13071e-06	-0.836287	3.58276e-07	0.728771	5.37287e-05	0.383032	0.0646789	-0.654036	0.000527037	-0.596071	0.00211328
PLAA	blue	-0.898847	2.43252e-09	-0.627353	0.0010333	0.879358	1.5383e-08	0.718899	7.5639e-05	-0.62917	0.000988924	-0.888391	6.82644e-09	0.830816	5.0066e-07	0.0114145	0.957783	-0.57874	0.00304777	-0.625501	0.0010803
C14orf169	blue	-0.898598	2.49613e-09	-0.648425	0.00061039	0.902829	1.59395e-09	0.794611	3.52888e-06	-0.65138	0.000565175	-0.914358	4.19783e-10	0.859028	7.72995e-08	-0.0555135	0.796685	-0.681686	0.000244277	-0.593449	0.00223658
PHACTR4	blue	-0.898309	2.57201e-09	-0.599459	0.0019626	0.849318	1.53387e-07	0.718373	7.70006e-05	-0.609603	0.00156485	-0.858031	8.31245e-08	0.840951	2.66761e-07	0.0628098	0.770619	-0.754429	2.05492e-05	-0.507109	0.0114327
STMN1	blue	-0.898246	2.58885e-09	-0.57618	0.00321171	0.849217	1.54438e-07	0.696989	0.000154012	-0.602763	0.00182452	-0.830527	5.09423e-07	0.799124	2.827e-06	0.0854188	0.691476	-0.762921	1.45711e-05	-0.546289	0.00574793
RALA	blue	-0.897675	2.74555e-09	-0.602587	0.00183167	0.967352	1.33073e-14	0.854185	1.09466e-07	-0.866681	4.34211e-08	-0.905136	1.23723e-09	0.753017	2.17293e-05	0.171209	0.423765	-0.608356	0.00160968	-0.731195	4.92899e-05
CTTNBP2NL	blue	-0.897543	2.783e-09	-0.495682	0.0137715	0.90974	7.31711e-10	0.764263	1.3783e-05	-0.705067	0.000119364	-0.857282	8.77577e-08	0.774574	8.88023e-06	0.150203	0.483584	-0.664305	0.000399709	-0.653403	0.000535911
CTDSPL2	blue	-0.897133	2.90232e-09	-0.590555	0.00237974	0.922364	1.48127e-10	0.838786	3.06257e-07	-0.719049	7.52538e-05	-0.911303	6.08297e-10	0.817104	1.10237e-06	-0.0165156	0.938945	-0.560655	0.00437449	-0.715813	8.39318e-05
PICALM	blue	-0.897121	2.90609e-09	-0.556128	0.00477375	0.916361	3.26645e-10	0.862464	5.99185e-08	-0.664012	0.00040294	-0.924825	1.0516e-10	0.848254	1.64864e-07	-0.143467	0.503625	-0.640843	0.000740981	-0.686166	0.000214023
CST6	blue	-0.89709	2.91533e-09	-0.746748	2.77223e-05	0.908705	8.25395e-10	0.656653	0.000491641	-0.730619	5.03138e-05	-0.890682	5.49381e-09	0.811975	1.45666e-06	0.276685	0.190588	-0.662984	0.000414428	-0.483975	0.0165607
SYNC	blue	-0.896976	2.94926e-09	-0.539977	0.00645668	0.910346	6.81431e-10	0.876659	1.93677e-08	-0.72116	7.00281e-05	-0.890501	5.59014e-09	0.820229	9.26254e-07	-0.0823347	0.70211	-0.692176	0.000178588	-0.715286	8.54243e-05
BIRC5	blue	-0.896808	3.0003e-09	-0.760368	1.61811e-05	0.89154	5.0585e-09	0.615705	0.00136055	-0.712613	9.33654e-05	-0.887209	7.62109e-09	0.816584	1.13442e-06	0.233839	0.271439	-0.548314	0.00553492	-0.505792	0.0116842
HP1BP3	blue	-0.896336	3.14752e-09	-0.589699	0.00242357	0.953963	5.47984e-13	0.874965	2.23201e-08	-0.767664	1.1952e-05	-0.935278	2.1284e-11	0.829981	5.26325e-07	-0.0743292	0.729962	-0.58932	0.00244315	-0.744354	3.03699e-05
CELF2	blue	-0.896263	3.17101e-09	-0.708675	0.000106233	0.954341	5.01366e-13	0.824961	7.07131e-07	-0.808973	1.70818e-06	-0.947653	2.18542e-12	0.837099	3.40557e-07	-0.00672903	0.975105	-0.541654	0.00626155	-0.687813	0.000203749
KIAA0101	blue	-0.89614	3.21066e-09	-0.698301	0.000147851	0.887698	7.28283e-09	0.6186	0.00127189	-0.728623	5.40091e-05	-0.863014	5.74866e-08	0.779381	7.17845e-06	0.308604	0.142315	-0.561542	0.00429964	-0.522558	0.00880049
WDR44	blue	-0.896102	3.22291e-09	-0.651053	0.000570031	0.918098	2.61462e-10	0.839893	2.85454e-07	-0.731337	4.90413e-05	-0.929571	5.24854e-11	0.842014	2.49079e-07	-0.0744571	0.729514	-0.622578	0.00115819	-0.643432	0.000693906
LSM2	blue	-0.896096	3.22491e-09	-0.579369	0.00300859	0.942082	6.47689e-12	0.907322	9.67414e-10	-0.793575	3.71025e-06	-0.932619	3.27318e-11	0.81574	1.18817e-06	-0.0957393	0.656312	-0.559125	0.00450609	-0.770033	1.08068e-05
RPL32	blue	-0.895879	3.29643e-09	-0.780212	6.91536e-06	0.907573	9.40097e-10	0.740466	3.51449e-05	-0.746639	2.78385e-05	-0.931591	3.84729e-11	0.847592	1.7239e-07	0.0214459	0.920769	-0.498424	0.0131772	-0.599665	0.00195373
RPL34	blue	-0.895288	3.49833e-09	-0.561912	0.00426872	0.955395	3.89667e-13	0.882005	1.22073e-08	-0.846767	1.82194e-07	-0.911415	6.00249e-10	0.773061	9.48538e-06	0.0377617	0.860938	-0.517934	0.00952929	-0.820028	9.36777e-07
CELF1	blue	-0.894452	3.80265e-09	-0.637802	0.00079973	0.894239	3.88399e-09	0.798775	2.8764e-06	-0.611686	0.00149237	-0.931732	3.76363e-11	0.889435	6.18666e-09	-0.20531	0.335839	-0.619141	0.00125588	-0.62379	0.00112532
TSEN34	blue	-0.894259	3.87622e-09	-0.599137	0.00197651	0.923374	1.28882e-10	0.778523	7.45915e-06	-0.743732	3.10924e-05	-0.876503	1.96251e-08	0.781576	6.50255e-06	0.114598	0.593893	-0.674426	0.000301232	-0.616323	0.00134118
CCNA2	blue	-0.894147	3.9196e-09	-0.652373	0.000550644	0.867988	3.92086e-08	0.653192	0.000538899	-0.697359	0.000152252	-0.857523	8.6243e-08	0.782279	6.29822e-06	0.208107	0.329151	-0.532602	0.00737572	-0.544553	0.00593604
XPNPEP1	blue	-0.89389	4.02067e-09	-0.633079	0.000898953	0.850569	1.40801e-07	0.663259	0.000411322	-0.606022	0.00169655	-0.862725	5.8755e-08	0.820668	9.0363e-07	0.116659	0.587225	-0.726128	5.89626e-05	-0.439029	0.0318477
EBF4	blue	-0.893752	4.07587e-09	-0.699889	0.000140679	0.924744	1.06372e-10	0.740351	3.52954e-05	-0.770232	1.07152e-05	-0.903738	1.44356e-09	0.815607	1.19682e-06	0.171941	0.421755	-0.665653	0.000385165	-0.567303	0.00383935
INTS10	blue	-0.892909	4.42778e-09	-0.537737	0.0067251	0.875365	2.15876e-08	0.783434	5.97514e-06	-0.582067	0.00284531	-0.877503	1.80327e-08	0.839174	2.98812e-07	-0.125844	0.55792	-0.701668	0.00013301	-0.599338	0.00196782
PNISR	blue	-0.89262	4.55498e-09	-0.648663	0.000606635	0.865569	4.73207e-08	0.682391	0.000239284	-0.685106	0.000220868	-0.870365	3.24785e-08	0.800353	2.65876e-06	0.13738	0.522082	-0.544379	0.00595517	-0.567502	0.0038242
SLC35F2	blue	-0.892616	4.55668e-09	-0.58446	0.00270683	0.868907	3.64717e-08	0.761543	1.54218e-05	-0.686941	0.000209132	-0.858208	8.20614e-08	0.780439	6.8452e-06	0.107852	0.615931	-0.632418	0.00091367	-0.604505	0.00175516
CKS2	blue	-0.892545	4.58854e-09	-0.711103	9.81277e-05	0.884123	1.01045e-08	0.605631	0.00171148	-0.728072	5.50715e-05	-0.861434	6.47158e-08	0.779762	7.0569e-06	0.31115	0.138881	-0.548879	0.00547666	-0.510906	0.0107323
PRUNE	blue	-0.892051	4.81439e-09	-0.655144	0.000511789	0.886738	7.96077e-09	0.744149	3.06064e-05	-0.648424	0.00061041	-0.896039	3.24352e-09	0.856906	9.01654e-08	-0.0120995	0.955252	-0.694439	0.000166638	-0.579852	0.0029788
RPS15A	blue	-0.891889	4.89036e-09	-0.637601	0.000803759	0.961039	9.0321e-14	0.85097	1.36969e-07	-0.855678	9.84613e-08	-0.927745	6.8961e-11	0.782414	6.25967e-06	0.0621193	0.773076	-0.474654	0.0190972	-0.775764	8.42891e-06
PTGFR	blue	-0.891747	4.95818e-09	-0.661953	0.000426229	0.928596	6.0773e-11	0.71316	9.16887e-05	-0.798624	2.89806e-06	-0.884613	9.66754e-09	0.783843	5.86403e-06	0.257095	0.225213	-0.646015	0.00064956	-0.586827	0.00257558
TK1	blue	-0.891653	5.00382e-09	-0.788324	4.76363e-06	0.861486	6.44677e-08	0.622861	0.00115044	-0.648413	0.000610579	-0.890569	5.55375e-09	0.839193	2.98458e-07	0.0779589	0.71729	-0.544842	0.00590437	-0.450332	0.0272264
TMEM57	blue	-0.891604	5.02748e-09	-0.555129	0.00486585	0.95976	1.2811e-13	0.874832	2.25678e-08	-0.812457	1.41957e-06	-0.907847	9.11106e-10	0.78309	6.06964e-06	0.0228728	0.915515	-0.610042	0.00154933	-0.77007	1.07898e-05
NDC80	blue	-0.891172	5.24125e-09	-0.627737	0.0010238	0.90096	1.94808e-09	0.725079	6.11629e-05	-0.713899	8.94666e-05	-0.880827	1.35392e-08	0.803228	2.29945e-06	0.0863921	0.688132	-0.563312	0.00415353	-0.626903	0.00104457
EEF1D	blue	-0.890832	5.41543e-09	-0.726608	5.79816e-05	0.924774	1.05922e-10	0.826145	6.60107e-07	-0.735432	4.23026e-05	-0.946478	2.77446e-12	0.86046	6.95709e-08	-0.128856	0.548456	-0.522394	0.00882554	-0.667285	0.000368177
HMGN2	blue	-0.890129	5.79214e-09	-0.633831	0.00088249	0.912803	5.07887e-10	0.802544	2.38084e-06	-0.702977	0.0001276	-0.920533	1.89768e-10	0.848434	1.62871e-07	-0.10878	0.61288	-0.540511	0.00639402	-0.659115	0.00046025
MCMBP	blue	-0.889965	5.88319e-09	-0.546076	0.00577079	0.898677	2.47591e-09	0.852421	1.23874e-07	-0.663047	0.000413714	-0.919496	2.17804e-10	0.84062	2.72487e-07	-0.192141	0.368405	-0.507498	0.0113592	-0.73428	4.41108e-05
ZC3H11A	blue	-0.889781	5.98723e-09	-0.548195	0.00554721	0.939629	1.01042e-11	0.785662	5.39276e-06	-0.80134	2.53016e-06	-0.865649	4.70288e-08	0.732089	4.77375e-05	0.217733	0.306755	-0.615614	0.00136343	-0.706265	0.000114854
DYRK1A	blue	-0.889772	5.99226e-09	-0.46274	0.0227893	0.957662	2.21851e-13	0.893623	4.12813e-09	-0.870735	3.15298e-08	-0.885812	8.66822e-09	0.724598	6.21949e-05	0.130372	0.54372	-0.560072	0.00442428	-0.820028	9.3681e-07
HPGD	blue	-0.889245	6.2992e-09	-0.517709	0.00956598	0.842798	2.36723e-07	0.64735	0.000627595	-0.655291	0.000509795	-0.810296	1.59299e-06	0.733806	4.4874e-05	0.300193	0.154085	-0.664436	0.000398284	-0.508452	0.0111807
CTDNEP1	blue	-0.888838	6.54529e-09	-0.659492	0.000455602	0.916598	3.16969e-10	0.759258	1.69291e-05	-0.716843	8.10798e-05	-0.911346	6.05234e-10	0.826869	6.32765e-07	0.0367365	0.864679	-0.614891	0.00138641	-0.625074	0.00109139
RABAC1	blue	-0.888387	6.82855e-09	-0.728288	5.4654e-05	0.900823	1.97651e-09	0.626522	0.00105417	-0.724707	6.19586e-05	-0.866771	4.3118e-08	0.793156	3.78596e-06	0.303307	0.14965	-0.714639	8.72896e-05	-0.470654	0.0202781
Zfp238	blue	-0.887792	7.21925e-09	-0.628108	0.00101467	0.924121	1.16129e-10	0.832845	4.42847e-07	-0.714138	8.87581e-05	-0.928206	6.44102e-11	0.849431	1.52202e-07	-0.0538393	0.802697	-0.587224	0.0025541	-0.65995	0.000450011
MICAL1	blue	-0.887657	7.31064e-09	-0.669771	0.000343536	0.952965	6.90543e-13	0.860801	6.78361e-08	-0.827387	6.13793e-07	-0.943152	5.30203e-12	0.80733	1.86166e-06	-0.0121393	0.955105	-0.468453	0.020953	-0.740919	3.45565e-05
PSMD6	blue	-0.88757	7.37002e-09	-0.568468	0.00375151	0.917242	2.91936e-10	0.845006	2.04822e-07	-0.662018	0.000425485	-0.931187	4.0971e-11	0.853165	1.17597e-07	-0.167273	0.434655	-0.568573	0.00374362	-0.703483	0.000125563
RNF215	blue	-0.887458	7.44759e-09	-0.614228	0.00140778	0.903331	1.50932e-09	0.7656	1.30355e-05	-0.765217	1.32462e-05	-0.87752	1.80059e-08	0.762482	1.48377e-05	0.182428	0.393551	-0.615878	0.0013551	-0.578399	0.00306915
PGM1	blue	-0.887355	7.51918e-09	-0.51183	0.0105673	0.85365	1.13662e-07	0.716253	8.27022e-05	-0.586295	0.00260461	-0.847156	1.77514e-07	0.80844	1.7567e-06	-0.0236857	0.912523	-0.69469	0.000165354	-0.57087	0.00357573
ILKAP	blue	-0.887018	7.75769e-09	-0.627821	0.00102172	0.941816	6.80323e-12	0.851231	1.34524e-07	-0.764692	1.35392e-05	-0.937927	1.36078e-11	0.826934	6.30339e-07	-0.113272	0.598197	-0.472059	0.0198566	-0.744564	3.01285e-05
BCLAF1	blue	-0.886962	7.79782e-09	-0.595351	0.00214656	0.922989	1.3593e-10	0.755852	1.94172e-05	-0.752112	2.2517e-05	-0.880258	1.42288e-08	0.770832	1.04431e-05	0.12322	0.566225	-0.58011	0.00296298	-0.679805	0.000258047
MYC	blue	-0.886878	7.85845e-09	-0.764809	1.34734e-05	0.912714	5.13398e-10	0.683547	0.000231287	-0.689053	0.000196302	-0.932234	3.47855e-11	0.855432	1.00203e-07	0.0426331	0.843203	-0.543946	0.00600296	-0.545667	0.00581478
RANBP6	blue	-0.886703	7.98632e-09	-0.532518	0.0073867	0.838677	3.08374e-07	0.72471	6.19523e-05	-0.547939	0.00557379	-0.84987	1.47717e-07	0.822881	7.96995e-07	-0.0651394	0.762345	-0.691843	0.000180404	-0.539983	0.00645586
TGS1	blue	-0.885831	8.65275e-09	-0.461513	0.0232002	0.927109	7.57088e-11	0.904083	1.39004e-09	-0.795343	3.40541e-06	-0.88947	6.16652e-09	0.768271	1.16487e-05	-0.0444569	0.836581	-0.552763	0.00508992	-0.806183	1.97586e-06
MXD3	blue	-0.885526	8.89763e-09	-0.616411	0.00133847	0.903879	1.42155e-09	0.76486	1.34449e-05	-0.773183	9.43546e-06	-0.874204	2.37716e-08	0.773868	9.15846e-06	0.102353	0.634139	-0.551689	0.00519447	-0.646699	0.000638228
RPRD2	blue	-0.884942	9.38342e-09	-0.596903	0.00207538	0.91795	2.6653e-10	0.856632	9.1964e-08	-0.738226	3.81859e-05	-0.918847	2.3717e-10	0.813761	1.32321e-06	-0.0670309	0.755646	-0.620954	0.0012035	-0.658809	0.000464055
TCEAL1	blue	-0.884876	9.43964e-09	-0.579438	0.00300429	0.897094	2.91396e-09	0.800973	2.57729e-06	-0.686092	0.000214492	-0.904721	1.29561e-09	0.82285	7.98403e-07	-0.102379	0.63405	-0.517974	0.00952278	-0.684502	0.000224855
MAD2L2	blue	-0.883833	1.03717e-08	-0.602187	0.00184798	0.904216	1.36982e-09	0.74222	3.2915e-05	-0.836412	3.55495e-07	-0.867198	4.17106e-08	0.720342	7.20128e-05	0.280926	0.183602	-0.481209	0.0172829	-0.652038	0.00055551
DDX39B	blue	-0.883563	1.06266e-08	-0.636822	0.00081952	0.892596	4.56552e-09	0.791851	4.03067e-06	-0.619125	0.00125635	-0.915776	3.51693e-10	0.865623	4.71232e-08	-0.211168	0.321924	-0.583297	0.00277344	-0.662718	0.000417448
SEPT6	blue	-0.883105	1.10709e-08	-0.501804	0.0124739	0.952124	8.35848e-13	0.900795	1.98252e-09	-0.812576	1.41052e-06	-0.899745	2.21481e-09	0.758375	1.75456e-05	0.0214603	0.920716	-0.568083	0.00378032	-0.788368	4.75388e-06
SLC38A5	blue	-0.882979	1.11963e-08	-0.593935	0.00221329	0.833299	4.30746e-07	0.605539	0.00171502	-0.608713	0.00159675	-0.822572	8.11188e-07	0.786706	5.13783e-06	0.285957	0.175545	-0.707718	0.000109588	-0.438918	0.0318959
STX7	blue	-0.882727	1.14499e-08	-0.484078	0.0165344	0.89216	4.76374e-09	0.829253	5.49699e-07	-0.647948	0.000617974	-0.881948	1.22693e-08	0.801246	2.54213e-06	-0.0546913	0.799636	-0.643956	0.000684707	-0.684854	0.000222526
RAB10	blue	-0.882146	1.20564e-08	-0.650765	0.000574336	0.917649	2.77079e-10	0.733181	4.5898e-05	-0.714469	8.7787e-05	-0.906847	1.02109e-09	0.813444	1.34611e-06	0.0577393	0.788709	-0.529001	0.00786266	-0.630494	0.000957621
IFT80	blue	-0.881566	1.26893e-08	-0.622912	0.00114906	0.894153	3.91703e-09	0.783179	6.04497e-06	-0.680118	0.00025571	-0.884914	9.40692e-09	0.817545	1.07582e-06	0.0108335	0.95993	-0.690101	0.000190193	-0.610837	0.00152156
RPS27A	blue	-0.881533	1.27268e-08	-0.78898	4.61888e-06	0.916159	3.35132e-10	0.760922	1.58192e-05	-0.726558	5.80819e-05	-0.948159	1.96884e-12	0.868514	3.76208e-08	-0.0868021	0.686725	-0.482133	0.0170387	-0.627055	0.00104074
TMPO	blue	-0.881427	1.2846e-08	-0.672083	0.000321919	0.889915	5.91153e-09	0.755137	1.99788e-05	-0.653385	0.000536165	-0.912439	5.30785e-10	0.863182	5.67648e-08	-0.135861	0.526737	-0.537861	0.00670991	-0.648413	0.00061059
LOC100196901	blue	-0.88142	1.28531e-08	-0.641257	0.000733266	0.863564	5.51484e-08	0.720125	7.25482e-05	-0.662921	0.000415135	-0.873515	2.51597e-08	0.794926	3.47525e-06	0.0174148	0.935628	-0.538647	0.00661486	-0.568062	0.00378193
CCT4	blue	-0.881344	1.29396e-08	-0.522398	0.00882484	0.915314	3.72695e-10	0.884229	1.00084e-08	-0.705241	0.000118699	-0.906209	1.0974e-09	0.800872	2.5904e-06	-0.152903	0.475664	-0.592663	0.00227472	-0.721955	6.81426e-05
TRAPPC5	blue	-0.880798	1.35741e-08	-0.508029	0.0112596	0.891509	5.07395e-09	0.748052	2.63675e-05	-0.748069	2.63504e-05	-0.847838	1.69562e-07	0.740586	3.49886e-05	0.174679	0.414287	-0.602373	0.00184039	-0.640042	0.000756077
ANAPC4	blue	-0.880353	1.41118e-08	-0.573292	0.00340558	0.93504	2.21357e-11	0.849917	1.47234e-07	-0.742942	3.20327e-05	-0.924837	1.04983e-10	0.820785	8.9771e-07	-0.0742126	0.73037	-0.491623	0.014691	-0.757244	1.83636e-05
MGST3	blue	-0.880264	1.42212e-08	-0.750299	2.41708e-05	0.914235	4.26196e-10	0.713317	9.12144e-05	-0.76317	1.44222e-05	-0.890951	5.35388e-09	0.796898	3.15594e-06	0.19109	0.371079	-0.619384	0.00124875	-0.551631	0.0052002
MSL1	blue	-0.880036	1.4506e-08	-0.580254	0.00295419	0.964029	3.80609e-14	0.876495	1.96378e-08	-0.883089	1.10862e-08	-0.905678	1.16468e-09	0.740747	3.47791e-05	0.126703	0.555213	-0.576753	0.00317441	-0.749476	2.49556e-05
CCNG1	blue	-0.879898	1.46809e-08	-0.602581	0.00183193	0.891804	4.93104e-09	0.72329	6.50784e-05	-0.727843	5.55184e-05	-0.888528	6.73917e-09	0.774851	8.77348e-06	0.141707	0.50893	-0.446639	0.0286731	-0.642097	0.000717837
NUP188	blue	-0.879824	1.47761e-08	-0.472639	0.0196849	0.839146	2.99338e-07	0.782777	6.1569e-06	-0.58531	0.00265906	-0.84337	2.28065e-07	0.815987	1.17221e-06	-0.106905	0.619051	-0.663982	0.000403266	-0.626973	0.00104281
YTHDC1	blue	-0.879526	1.51617e-08	-0.531167	0.00756658	0.953824	5.66017e-13	0.832193	4.60734e-07	-0.846664	1.83454e-07	-0.882881	1.12942e-08	0.740934	3.45367e-05	0.14251	0.506507	-0.553754	0.00499505	-0.772593	9.67961e-06
CASC3	blue	-0.878743	1.622e-08	-0.448956	0.0277586	0.889389	6.21358e-09	0.851637	1.30802e-07	-0.726064	5.90946e-05	-0.845243	2.01644e-07	0.756941	1.85885e-05	0.0183869	0.932042	-0.723007	6.57186e-05	-0.701926	0.000131927
CCNB2	blue	-0.878611	1.64045e-08	-0.755025	2.00679e-05	0.841585	2.5608e-07	0.58287	0.00279821	-0.632141	0.000919889	-0.863968	5.34816e-08	0.833528	4.24768e-07	0.127411	0.552987	-0.537425	0.00676314	-0.460501	0.0235435
RPL5	blue	-0.878464	1.66123e-08	-0.534899	0.0070784	0.965994	2.07034e-14	0.890525	5.57712e-09	-0.891703	4.97957e-09	-0.903108	1.54643e-09	0.735044	4.29044e-05	0.140537	0.512471	-0.535382	0.00701723	-0.799621	2.75788e-06
U2AF1	blue	-0.87779	1.75969e-08	-0.731005	4.96268e-05	0.900728	1.99668e-09	0.783662	5.9131e-06	-0.669677	0.000344441	-0.940965	7.94864e-12	0.894131	3.92597e-09	-0.184485	0.388147	-0.51369	0.0102415	-0.637715	0.000801471
RPS3A	blue	-0.877643	1.78187e-08	-0.614776	0.00139009	0.941618	7.05488e-12	0.798027	2.98498e-06	-0.832304	4.57648e-07	-0.902272	1.69281e-09	0.756134	1.91994e-05	0.108831	0.612711	-0.450208	0.027274	-0.748555	2.58612e-05
LARS	blue	-0.877643	1.78195e-08	-0.589556	0.00243094	0.869403	3.50662e-08	0.708245	0.00010773	-0.644083	0.000682494	-0.861712	6.33884e-08	0.797538	3.05797e-06	0.0312274	0.884829	-0.604699	0.00174756	-0.61223	0.0014739
SEH1L	blue	-0.877607	1.78731e-08	-0.715755	8.40956e-05	0.929034	5.69152e-11	0.801468	2.5139e-06	-0.742209	3.29282e-05	-0.929684	5.15942e-11	0.838939	3.03288e-07	-0.0807462	0.707608	-0.531529	0.00751806	-0.656064	0.000499432
ZMYM6	blue	-0.877494	1.80461e-08	-0.519879	0.00921683	0.878898	1.60053e-08	0.775908	8.37544e-06	-0.665657	0.00038512	-0.875669	2.10472e-08	0.797252	3.10148e-06	0.0437451	0.839164	-0.636301	0.000830203	-0.593195	0.00224887
DUSP9	blue	-0.877484	1.80611e-08	-0.742441	3.26425e-05	0.877268	1.83961e-08	0.627871	0.00102047	-0.653769	0.000530769	-0.886863	7.86937e-09	0.826419	6.49638e-07	0.163728	0.444591	-0.641165	0.000734965	-0.431816	0.0351096
TBL1XR1	blue	-0.876547	1.95509e-08	-0.671613	0.000326216	0.893593	4.14012e-09	0.832429	4.54179e-07	-0.679706	0.000258794	-0.927573	7.07214e-11	0.861921	6.24062e-08	-0.234923	0.26916	-0.507784	0.0113055	-0.680759	0.000250983
UBE3A	blue	-0.875703	2.0987e-08	-0.666073	0.000380733	0.885904	8.59532e-09	0.7931	3.7962e-06	-0.586414	0.00259807	-0.920513	1.9029e-10	0.8852	9.16565e-09	-0.229781	0.280083	-0.658986	0.00046185	-0.589682	0.00242443
CCDC109B	blue	-0.875293	2.17184e-08	-0.687023	0.00020862	0.940623	8.45659e-12	0.749437	2.49936e-05	-0.83837	3.14406e-07	-0.907342	9.65212e-10	0.767841	1.18627e-05	0.187961	0.37911	-0.468976	0.020791	-0.660648	0.000441594
PFDN4	blue	-0.874926	2.23916e-08	-0.452866	0.0262682	0.878225	1.69563e-08	0.816645	1.1306e-06	-0.68176	0.000243752	-0.852496	1.23222e-07	0.775013	8.71115e-06	-0.0203861	0.924673	-0.626369	0.00105804	-0.714875	8.66061e-05
PNPLA8	blue	-0.87482	2.25899e-08	-0.614322	0.00140472	0.883256	1.09225e-08	0.64259	0.000708922	-0.696419	0.000156762	-0.828272	5.82602e-07	0.742669	3.23639e-05	0.327182	0.118618	-0.711937	9.5472e-05	-0.515849	0.0098739
PAK2	blue	-0.874612	2.29839e-08	-0.525223	0.00840181	0.908176	8.77398e-10	0.902226	1.70134e-09	-0.722252	6.74505e-05	-0.897868	2.69178e-09	0.79602	3.29478e-06	-0.1536	0.473631	-0.575279	0.00327115	-0.766632	1.24831e-05
CGGBP1	blue	-0.874315	2.35551e-08	-0.426452	0.0377023	0.884147	1.00832e-08	0.905327	1.21128e-09	-0.652234	0.000552652	-0.87801	1.72706e-08	0.799997	2.70655e-06	-0.187269	0.380899	-0.613058	0.00144618	-0.757116	1.84585e-05
AKAP1	blue	-0.873933	2.43093e-08	-0.527861	0.00802215	0.89665	3.04875e-09	0.680212	0.000255015	-0.781713	6.46219e-06	-0.806079	1.98658e-06	0.688886	0.000197291	0.391731	0.0583458	-0.687639	0.000204817	-0.576945	0.00316195
SPINT2	blue	-0.873913	2.43493e-08	-0.653694	0.000531813	0.884888	9.42915e-09	0.759481	1.67765e-05	-0.608598	0.00160089	-0.905619	1.17245e-09	0.84843	1.62919e-07	-0.154036	0.472361	-0.556102	0.0047761	-0.602761	0.00182461
GABARAP	blue	-0.873648	2.48877e-08	-0.552373	0.00512771	0.856343	9.38873e-08	0.671102	0.000330947	-0.587848	0.00252062	-0.848496	1.62186e-07	0.82282	7.9978e-07	0.0672243	0.754962	-0.721385	6.94891e-05	-0.533536	0.00725361
TBCB	blue	-0.873632	2.49202e-08	-0.541565	0.00627185	0.91497	3.89071e-10	0.87752	1.80068e-08	-0.768765	1.14071e-05	-0.876787	1.91596e-08	0.773408	9.34343e-06	0.0120076	0.955591	-0.677044	0.000279492	-0.699085	0.000144271
LYAR	blue	-0.87284	2.65911e-08	-0.742132	3.30239e-05	0.895301	3.49378e-09	0.748455	2.59614e-05	-0.670258	0.000338878	-0.917571	2.79876e-10	0.8624	6.02091e-08	-0.0797578	0.711037	-0.629196	0.000988306	-0.562439	0.00422503
TBCA	blue	-0.87244	2.74716e-08	-0.68272	0.00023698	0.935053	2.20873e-11	0.845057	2.04137e-07	-0.788691	4.68225e-06	-0.929308	5.46175e-11	0.820131	9.31388e-07	-0.069261	0.74777	-0.508524	0.0111674	-0.724112	6.32518e-05
COMMD2	blue	-0.872044	2.83694e-08	-0.476702	0.0185145	0.888035	7.05753e-09	0.818693	1.00942e-06	-0.671593	0.000326402	-0.854521	1.06893e-07	0.781768	6.44617e-06	-0.0282699	0.895676	-0.704038	0.00012336	-0.690834	0.000186021
LOC100993058	blue	-0.872037	2.83857e-08	-0.451209	0.0268915	0.912838	5.05696e-10	0.781921	6.40153e-06	-0.751377	2.31747e-05	-0.843881	2.20569e-07	0.720703	7.11319e-05	0.176851	0.408415	-0.631751	0.000928704	-0.679036	0.000263869
POLR1D	blue	-0.871345	3.00196e-08	-0.577754	0.00311003	0.944115	4.41327e-12	0.820554	9.09494e-07	-0.850293	1.43491e-07	-0.892132	4.77651e-09	0.738532	3.77575e-05	0.134651	0.530461	-0.476115	0.0186799	-0.76963	1.09945e-05
LRWD1	blue	-0.871132	3.054e-08	-0.628403	0.00100746	0.895172	3.53915e-09	0.765222	1.3243e-05	-0.660268	0.000446164	-0.885814	8.66678e-09	0.838198	3.17844e-07	-0.0683146	0.75111	-0.650894	0.00057241	-0.60978	0.00155859
E2F5	blue	-0.871078	3.06725e-08	-0.64731	0.000628256	0.854064	1.10399e-07	0.612872	0.00145237	-0.638812	0.000779782	-0.839777	2.87571e-07	0.786583	5.16738e-06	0.214779	0.313526	-0.668268	0.000358259	-0.473878	0.0193217
CCDC30	blue	-0.870884	3.11564e-08	-0.579642	0.00299173	0.933238	2.96566e-11	0.883764	1.04368e-08	-0.836544	3.52578e-07	-0.898054	2.64073e-09	0.761014	1.57598e-05	6.45982e-05	0.999761	-0.517762	0.00955739	-0.784326	5.7356e-06
STX18	blue	-0.870655	3.1733e-08	-0.388523	0.0606226	0.931867	3.68508e-11	0.894156	3.91605e-09	-0.848631	1.60715e-07	-0.848505	1.62092e-07	0.692702	0.000175743	0.12758	0.552456	-0.587503	0.00253904	-0.827449	6.11566e-07
PRDM4	blue	-0.870153	3.30333e-08	-0.409336	0.0470016	0.871285	3.01651e-08	0.873084	2.60645e-08	-0.716009	8.33818e-05	-0.843379	2.27925e-07	0.74655	2.79335e-05	-0.0483584	0.822453	-0.650357	0.000580483	-0.720061	7.27086e-05
CDK5	blue	-0.870106	3.3159e-08	-0.634703	0.000863703	0.88546	8.9512e-09	0.658976	0.000461979	-0.674627	0.000299511	-0.853548	1.14479e-07	0.772499	9.71921e-06	0.188986	0.376468	-0.670149	0.00033992	-0.512551	0.01044
RPS10	blue	-0.869961	3.35436e-08	-0.510544	0.0107974	0.947298	2.35028e-12	0.895429	3.44913e-09	-0.895214	3.52424e-09	-0.883919	1.02919e-08	0.711886	9.56303e-05	0.0939419	0.662388	-0.484721	0.0163701	-0.840632	2.72267e-07
ARHGAP12	blue	-0.86972	3.41941e-08	-0.600581	0.00191473	0.927002	7.69033e-11	0.811747	1.47456e-06	-0.805657	2.03031e-06	-0.894848	3.6554e-09	0.766375	1.26191e-05	0.0666005	0.757169	-0.495195	0.0138792	-0.717948	7.81134e-05
KCTD3	blue	-0.869597	3.45294e-08	-0.367827	0.0769979	0.880715	1.36723e-08	0.833651	4.21587e-07	-0.704517	0.000121487	-0.822028	8.36679e-07	0.727731	5.57381e-05	0.0553511	0.797268	-0.656818	0.000489492	-0.749022	2.53985e-05
PPP3R2	blue	-0.868703	3.70633e-08	-0.569366	0.00368492	0.878731	1.62373e-08	0.722634	6.6569e-05	-0.703798	0.000124307	-0.846297	1.88007e-07	0.773756	9.20321e-06	0.101593	0.636671	-0.671944	0.000323185	-0.598335	0.00201153
C13H20orf72	blue	-0.868654	3.72094e-08	-0.486864	0.015833	0.836122	3.61964e-07	0.778019	7.6283e-06	-0.621655	0.00118376	-0.849317	1.53396e-07	0.788782	4.66218e-06	-0.0910126	0.672335	-0.550028	0.00535976	-0.629614	0.000978337
THG1L	blue	-0.868645	3.72357e-08	-0.595734	0.0021288	0.903596	1.4662e-09	0.864144	5.27719e-08	-0.699159	0.000143937	-0.907945	9.00935e-10	0.824559	7.23759e-07	-0.160208	0.454575	-0.57883	0.00304216	-0.706213	0.000115048
SKA1	blue	-0.868552	3.75085e-08	-0.617156	0.00131548	0.906112	1.10945e-09	0.778461	7.47983e-06	-0.778822	7.3603e-06	-0.878449	1.66343e-08	0.771624	1.00934e-05	0.0732894	0.733605	-0.490778	0.0148887	-0.695141	0.000163077
EXOC7	blue	-0.867979	3.92382e-08	-0.533816	0.00721738	0.821825	8.46381e-07	0.588221	0.00250077	-0.682198	0.00024064	-0.77825	7.55029e-06	0.711048	9.83054e-05	0.365034	0.0794424	-0.662102	0.000424514	-0.474614	0.0191086
TOP2B	blue	-0.867947	3.93369e-08	-0.502104	0.0124132	0.828876	5.62137e-07	0.580767	0.00292304	-0.613616	0.00142776	-0.78526	5.49392e-06	0.73001	5.14185e-05	0.280905	0.183636	-0.658929	0.000462564	-0.475649	0.0188122
ABCB7	blue	-0.867088	4.20675e-08	-0.49544	0.0138249	0.93215	3.52478e-11	0.822658	8.07204e-07	-0.827063	6.25583e-07	-0.863374	5.59448e-08	0.708795	0.000105821	0.126264	0.556598	-0.505182	0.0118023	-0.779645	7.09403e-06
CAPN5	blue	-0.866905	4.26729e-08	-0.584852	0.00268474	0.888568	6.71351e-09	0.704511	0.000121509	-0.74106	3.43756e-05	-0.852505	1.23144e-07	0.753721	2.11332e-05	0.19056	0.372432	-0.65323	0.00053836	-0.564757	0.00403737
SH3PXD2B	blue	-0.866485	4.40875e-08	-0.604057	0.00177277	0.878197	1.6997e-08	0.623492	0.00113333	-0.796682	3.18956e-06	-0.800338	2.66078e-06	0.685351	0.00021927	0.494959	0.0139317	-0.658242	0.000471183	-0.526695	0.00818827
ABLIM1	blue	-0.866358	4.45218e-08	-0.669995	0.000341392	0.897514	2.7913e-09	0.659386	0.000456907	-0.753381	2.14196e-05	-0.857849	8.42264e-08	0.750441	2.40373e-05	0.300581	0.153527	-0.624172	0.00111514	-0.526604	0.00820127
C9orf16	blue	-0.86606	4.55594e-08	-0.53934	0.00653208	0.917705	2.75076e-10	0.736706	4.03797e-05	-0.88841	6.81435e-09	-0.814029	1.30417e-06	0.651606	0.000561842	0.462321	0.0229291	-0.639669	0.000763199	-0.644982	0.000666982
C18orf10	blue	-0.865987	4.58193e-08	-0.494211	0.0140992	0.835025	3.87437e-07	0.641377	0.000731055	-0.561462	0.00430631	-0.806882	1.90548e-06	0.77613	8.29404e-06	0.128589	0.549293	-0.716405	8.22813e-05	-0.527107	0.00812924
CDCA3	blue	-0.865755	4.66473e-08	-0.712543	9.35806e-05	0.889847	5.94962e-09	0.679101	0.000263377	-0.769684	1.09695e-05	-0.868054	3.90087e-08	0.77324	9.41204e-06	0.179217	0.402073	-0.504925	0.0118524	-0.573115	0.00341777
NSMCE1	blue	-0.865718	4.67803e-08	-0.644193	0.000680571	0.912509	5.26283e-10	0.840789	2.69537e-07	-0.701468	0.000133852	-0.921631	1.63696e-10	0.836329	3.57347e-07	-0.206452	0.333097	-0.488141	0.0155196	-0.727223	5.67415e-05
MEX3D	blue	-0.865302	4.82988e-08	-0.530994	0.00758996	0.87777	1.7628e-08	0.664963	0.000392551	-0.6923	0.000177916	-0.816971	1.11047e-06	0.734363	4.39773e-05	0.232996	0.273221	-0.643391	0.000694628	-0.587393	0.00254496
ATP5G2	blue	-0.864657	5.07452e-08	-0.639276	0.000770763	0.869818	3.3928e-08	0.827263	6.18284e-07	-0.640528	0.000746874	-0.909724	7.33096e-10	0.861558	6.41222e-08	-0.239366	0.259945	-0.56406	0.004093	-0.656249	0.000496976
TYMS	blue	-0.863946	5.35733e-08	-0.727175	5.68384e-05	0.871426	2.98245e-08	0.6005	0.00191815	-0.740305	3.53556e-05	-0.843013	2.33436e-07	0.748926	2.54926e-05	0.334526	0.110093	-0.532083	0.00744427	-0.494383	0.0140606
DAZAP1	blue	-0.863811	5.4125e-08	-0.527383	0.0080899	0.905106	1.24144e-09	0.801358	2.52785e-06	-0.676193	0.000286403	-0.881564	1.26919e-08	0.808149	1.78372e-06	-0.0378407	0.86065	-0.66556	0.000386157	-0.653219	0.00053852
WDR70	blue	-0.863111	5.70689e-08	-0.615417	0.00136964	0.92664	8.10558e-11	0.85793	8.37334e-08	-0.773297	9.38855e-06	-0.920964	1.79127e-10	0.815758	1.18702e-06	-0.083508	0.698058	-0.526612	0.00820017	-0.725728	5.97932e-05
RPSA	blue	-0.862223	6.10117e-08	-0.559094	0.00450885	0.917292	2.90082e-10	0.83623	3.59558e-07	-0.797663	3.03926e-06	-0.900625	2.01862e-09	0.757313	1.83133e-05	-0.00507893	0.981209	-0.394899	0.0561618	-0.774904	8.75305e-06
CCNB1	blue	-0.862167	6.12665e-08	-0.677077	0.000279224	0.84023	2.79376e-07	0.609236	0.00157795	-0.65326	0.000537938	-0.833723	4.19717e-07	0.777825	7.69463e-06	0.190923	0.371506	-0.543788	0.00602052	-0.498667	0.0131257
SNW1	blue	-0.862026	6.19209e-08	-0.639636	0.000763837	0.910642	6.57978e-10	0.735735	4.18387e-05	-0.74511	2.95109e-05	-0.873769	2.46412e-08	0.765868	1.28899e-05	0.113403	0.597772	-0.556812	0.00471148	-0.643349	0.000695379
DVL1L1	blue	-0.861412	6.4822e-08	-0.543486	0.00605412	0.930124	4.82553e-11	0.786602	5.16269e-06	-0.83602	3.64287e-07	-0.837945	3.22949e-07	0.694335	0.000167169	0.271273	0.199765	-0.647452	0.000625946	-0.693944	0.000169188
RPL14	blue	-0.861117	6.6265e-08	-0.779392	7.17488e-06	0.924587	1.08757e-10	0.733772	4.49288e-05	-0.780824	6.72726e-06	-0.932299	3.44278e-11	0.825924	6.68669e-07	0.0241424	0.910843	-0.432419	0.0348269	-0.625491	0.00108056
EIF3E	blue	-0.860867	6.75035e-08	-0.534062	0.00718561	0.9062	1.09853e-09	0.855429	1.00226e-07	-0.721377	6.95079e-05	-0.905937	1.13146e-09	0.790274	4.34501e-06	-0.158458	0.459583	-0.417445	0.0423948	-0.779773	7.05322e-06
XRCC5	blue	-0.860491	6.94112e-08	-0.520724	0.00908378	0.911788	5.74025e-10	0.88214	1.20625e-08	-0.765156	1.32794e-05	-0.887767	7.23625e-09	0.77062	1.05386e-05	-0.095101	0.658467	-0.508734	0.0111284	-0.802543	2.38094e-06
C17orf85	blue	-0.860164	7.1108e-08	-0.4276	0.0371349	0.911533	5.91825e-10	0.909933	7.15312e-10	-0.804462	2.15899e-06	-0.870016	3.33967e-08	0.743878	3.09212e-05	-0.044055	0.838039	-0.506557	0.0115375	-0.837841	3.2507e-07
BCL7A	blue	-0.85971	7.35255e-08	-0.412969	0.0448916	0.927566	7.07989e-11	0.863522	5.53239e-08	-0.821997	8.38172e-07	-0.856267	9.44034e-08	0.707353	0.000110892	0.0840071	0.696337	-0.550209	0.00534153	-0.805078	2.09177e-06
ASF1B	blue	-0.859649	7.38584e-08	-0.728775	5.37209e-05	0.862323	6.05557e-08	0.649128	0.000599368	-0.699046	0.000144448	-0.876864	1.90363e-08	0.804376	2.1686e-06	0.0819849	0.703319	-0.422949	0.0394759	-0.561156	0.00433204
COMTD1	blue	-0.859224	7.61995e-08	-0.654417	0.000521747	0.906964	1.00766e-09	0.789646	4.47601e-06	-0.805603	2.03599e-06	-0.871769	2.9009e-08	0.752029	2.25898e-05	0.134687	0.530348	-0.581505	0.00287866	-0.640005	0.00075678
WDR11	blue	-0.859115	7.6806e-08	-0.454726	0.0255822	0.874634	2.29411e-08	0.741605	3.36821e-05	-0.681114	0.000248393	-0.815587	1.19813e-06	0.718859	7.57409e-05	0.139472	0.515703	-0.670172	0.000339696	-0.62601	0.0010672
TGFBR1	blue	-0.858876	7.81636e-08	-0.609308	0.00157537	0.938241	1.28902e-11	0.77916	7.24984e-06	-0.833778	4.18308e-07	-0.885434	8.97257e-09	0.74508	2.95443e-05	0.14342	0.503767	-0.515827	0.00987757	-0.702586	0.000129195
DLGAP5	blue	-0.857543	8.61147e-08	-0.653801	0.000530319	0.862313	6.0601e-08	0.629215	0.000987839	-0.717941	7.81325e-05	-0.834202	4.07581e-07	0.755735	1.95079e-05	0.24999	0.238742	-0.521426	0.00897449	-0.548492	0.0055165
MDM2	blue	-0.857234	8.80576e-08	-0.533673	0.00723578	0.81495	1.2405e-06	0.573053	0.00342205	-0.597892	0.0020311	-0.771854	9.99375e-06	0.731517	4.87263e-05	0.271499	0.199376	-0.69189	0.00018015	-0.498334	0.0131965
AP1S2	blue	-0.857184	8.83782e-08	-0.772295	9.80551e-06	0.86907	3.60051e-08	0.61515	0.00137814	-0.658901	0.000462907	-0.888368	6.84105e-09	0.820205	9.27512e-07	0.108846	0.612661	-0.507908	0.0112823	-0.495375	0.0138393
EEF1B2	blue	-0.856369	9.37126e-08	-0.548553	0.00551022	0.947484	2.26266e-12	0.849964	1.46767e-07	-0.904764	1.28945e-09	-0.882901	1.12737e-08	0.699151	0.000143975	0.175846	0.411127	-0.441021	0.0309911	-0.80762	1.83371e-06
USE1	blue	-0.85629	9.4244e-08	-0.821652	8.54751e-07	0.884252	9.98784e-09	0.629545	0.000979963	-0.721736	6.86569e-05	-0.884382	9.87114e-09	0.807762	1.82016e-06	0.156248	0.465947	-0.551418	0.00522113	-0.486471	0.0159305
FUBP1	blue	-0.855425	1.00254e-07	-0.583016	0.00278971	0.920095	2.01179e-10	0.721336	6.96064e-05	-0.825783	6.74165e-07	-0.841028	2.65443e-07	0.700371	0.000138565	0.267782	0.205841	-0.555772	0.00480633	-0.670425	0.000337299
C12orf23	blue	-0.855305	1.01112e-07	-0.568385	0.00375769	0.884796	9.50824e-09	0.823068	7.88485e-07	-0.708162	0.000108022	-0.872365	2.764e-08	0.777186	7.91588e-06	-0.0871862	0.685408	-0.559639	0.0044615	-0.710871	9.88774e-05
SARM1	blue	-0.855129	1.02387e-07	-0.693223	0.00017297	0.837836	3.25171e-07	0.519131	0.00933605	-0.683621	0.00023078	-0.817494	1.07887e-06	0.749714	2.47259e-05	0.373273	0.0723969	-0.6145	0.00139899	-0.38783	0.0611235
SLC1A4	blue	-0.854362	1.08103e-07	-0.524545	0.00850185	0.850628	1.40229e-07	0.67364	0.000308038	-0.729009	5.32782e-05	-0.78797	4.84338e-06	0.694859	0.0001645	0.335194	0.109341	-0.618785	0.00126641	-0.563407	0.0041458
C10orf35	blue	-0.854328	1.08365e-07	-0.627591	0.00102739	0.892431	4.63971e-09	0.829626	5.37622e-07	-0.735027	4.29309e-05	-0.888326	6.86801e-09	0.808437	1.75695e-06	-0.0695064	0.746905	-0.599567	0.00195793	-0.635712	0.00084241
DCAF12	blue	-0.854051	1.10498e-07	-0.574911	0.00329572	0.929606	5.22109e-11	0.865222	4.85973e-08	-0.820046	9.35861e-07	-0.897784	2.71503e-09	0.74579	2.87558e-05	-0.00781769	0.971079	-0.495466	0.0138192	-0.741603	3.36838e-05
EHMT2	blue	-0.853959	1.11224e-07	-0.589169	0.002451	0.920679	1.86094e-10	0.790644	4.26937e-06	-0.745163	2.94516e-05	-0.872614	2.70847e-08	0.772042	9.91334e-06	0.0644024	0.76496	-0.664622	0.000396254	-0.650257	0.000582007
ERCC1	blue	-0.853502	1.14854e-07	-0.504754	0.0118858	0.928895	5.81192e-11	0.899087	2.37241e-09	-0.858237	8.18905e-08	-0.879763	1.48542e-08	0.723827	6.38797e-05	0.0501348	0.816038	-0.542509	0.00616409	-0.772005	9.92891e-06
CENPB	blue	-0.853043	1.18611e-07	-0.319592	0.127924	0.898688	2.47311e-09	0.846449	1.86113e-07	-0.826177	6.58864e-07	-0.793038	3.80765e-06	0.641848	0.000722392	0.249015	0.240637	-0.647253	0.000629166	-0.784518	5.68515e-06
CCT2	blue	-0.852674	1.21707e-07	-0.503456	0.0121417	0.912807	5.07632e-10	0.874107	2.39646e-08	-0.743741	3.10819e-05	-0.890284	5.70714e-09	0.766238	1.26916e-05	-0.0843518	0.695149	-0.506686	0.011513	-0.768668	1.14539e-05
PKNOX1	blue	-0.852673	1.21716e-07	-0.752514	2.21637e-05	0.90427	1.3617e-09	0.671221	0.000329834	-0.755811	1.94494e-05	-0.878597	1.6425e-08	0.794047	3.62653e-06	0.159328	0.45709	-0.558776	0.0045366	-0.556337	0.00475465
ZNF428	blue	-0.8512	1.34817e-07	-0.641817	0.000722953	0.822707	8.04945e-07	0.660631	0.0004418	-0.616625	0.00133181	-0.819246	9.78715e-07	0.762277	1.49634e-05	0.160644	0.453334	-0.71704	8.0543e-05	-0.421571	0.0401915
RPL3	blue	-0.850817	1.38416e-07	-0.569252	0.00369334	0.926899	7.80658e-11	0.881884	1.23389e-08	-0.811225	1.51624e-06	-0.908168	8.78181e-10	0.763766	1.40705e-05	-0.094817	0.659427	-0.402122	0.0514207	-0.809873	1.62903e-06
APEH	blue	-0.850269	1.43734e-07	-0.501286	0.0125797	0.926275	8.54558e-11	0.813997	1.30642e-06	-0.907682	9.28547e-10	-0.829027	5.57102e-07	0.659257	0.000458501	0.301945	0.151579	-0.586787	0.00257772	-0.741521	3.37873e-05
UBE2J1	blue	-0.850121	1.45197e-07	-0.558774	0.00453677	0.83377	4.18516e-07	0.750331	2.414e-05	-0.626313	0.00105946	-0.86694	4.25547e-08	0.789481	4.51118e-06	-0.0647325	0.763789	-0.491169	0.0147971	-0.595888	0.00212171
EML4	blue	-0.850049	1.45913e-07	-0.563895	0.00410629	0.878777	1.61725e-08	0.642697	0.000707003	-0.802212	2.42115e-06	-0.788606	4.70106e-06	0.655478	0.000507276	0.436491	0.0329666	-0.576835	0.0031691	-0.586137	0.00261326
MSH6	blue	-0.84994	1.47007e-07	-0.656749	0.000490393	0.846687	1.83181e-07	0.758639	1.73587e-05	-0.6181	0.00128686	-0.884392	9.86237e-09	0.843829	2.21323e-07	-0.165179	0.440512	-0.5815	0.00287898	-0.577145	0.00314909
LONP2	blue	-0.849641	1.50037e-07	-0.528645	0.0079121	0.844591	2.10508e-07	0.698865	0.00014527	-0.569759	0.00365613	-0.852267	1.25204e-07	0.808764	1.72705e-06	-0.0375067	0.861868	-0.647806	0.000620258	-0.53315	0.00730381
ZNF470	blue	-0.849511	1.51382e-07	-0.418873	0.0416217	0.844837	2.07131e-07	0.865515	4.75149e-08	-0.580349	0.00294838	-0.855949	9.65774e-08	0.798686	2.88919e-06	-0.260131	0.219591	-0.583203	0.00277885	-0.714581	8.74602e-05
MTHFS	blue	-0.849079	1.55899e-07	-0.69355	0.000171247	0.877206	1.8492e-08	0.700646	0.000137371	-0.65899	0.00046181	-0.894938	3.6228e-09	0.803631	2.25273e-06	-0.011629	0.956991	-0.464513	0.022206	-0.571151	0.00355565
RPS13	blue	-0.848582	1.61243e-07	-0.66153	0.000431158	0.903794	1.43477e-09	0.823413	7.73073e-07	-0.772979	9.51938e-06	-0.901984	1.74614e-09	0.789464	4.51485e-06	-0.0538894	0.802517	-0.48534	0.0162136	-0.705035	0.000119486
SLC35A2	blue	-0.848533	1.61779e-07	-0.609345	0.00157404	0.912743	5.1155e-10	0.852645	1.21951e-07	-0.728916	5.34533e-05	-0.908743	8.21788e-10	0.805458	2.05126e-06	-0.14082	0.511611	-0.56995	0.00364223	-0.683116	0.000234237
SNRPG	blue	-0.848529	1.6183e-07	-0.805918	2.00311e-06	0.841111	2.64017e-07	0.728134	5.49514e-05	-0.58467	0.002695	-0.931093	4.15687e-11	0.905453	1.19434e-09	-0.285394	0.176435	-0.4502	0.027277	-0.539259	0.0065417
DRD3	blue	-0.848215	1.65302e-07	-0.556481	0.00474148	0.907626	9.34492e-10	0.89727	2.86216e-09	-0.766236	1.26928e-05	-0.889698	6.03462e-09	0.785488	5.43633e-06	-0.109017	0.6121	-0.611808	0.00148818	-0.722801	6.61862e-05
RPS2	blue	-0.848181	1.65677e-07	-0.775737	8.43883e-06	0.86708	4.2095e-08	0.659702	0.000453032	-0.69634	0.000157143	-0.881571	1.26834e-08	0.815414	1.20951e-06	0.0948837	0.659201	-0.603786	0.00178349	-0.475016	0.0189932
FBXO3	blue	-0.847759	1.70464e-07	-0.543934	0.00600432	0.873409	2.53794e-08	0.728042	5.51301e-05	-0.671132	0.000330668	-0.843632	2.24189e-07	0.772045	9.91196e-06	0.098556	0.646832	-0.714403	8.79791e-05	-0.544698	0.00592008
KIF2A	blue	-0.847447	1.74078e-07	-0.494384	0.0140603	0.906753	1.03208e-09	0.768348	1.1611e-05	-0.835427	3.77914e-07	-0.82869	5.68385e-07	0.667588	0.000365094	0.307396	0.143965	-0.582251	0.00283445	-0.661378	0.000432948
RBM15B	blue	-0.846855	1.81125e-07	-0.54195	0.00622765	0.904225	1.36849e-09	0.819942	9.41327e-07	-0.759843	1.65314e-05	-0.879088	1.57462e-08	0.769335	1.11339e-05	-0.0623834	0.772136	-0.45946	0.0239011	-0.752495	2.21807e-05
HMGB1	blue	-0.846707	1.82937e-07	-0.399729	0.0529555	0.946951	2.52217e-12	0.902679	1.61997e-09	-0.900777	1.98634e-09	-0.839333	2.95799e-07	0.653089	0.000540361	0.180173	0.399524	-0.562182	0.00424627	-0.845645	1.9634e-07
DKC1	blue	-0.846675	1.83321e-07	-0.498082	0.0132502	0.92263	1.42822e-10	0.81369	1.32831e-06	-0.864304	5.2132e-08	-0.834554	3.98857e-07	0.663252	0.000411404	0.23328	0.272619	-0.554577	0.00491733	-0.745638	2.89229e-05
FAR2	blue	-0.846491	1.85594e-07	-0.398983	0.0534413	0.846881	1.80817e-07	0.85458	1.0645e-07	-0.639011	0.00077591	-0.837614	3.29745e-07	0.745469	2.91104e-05	-0.132701	0.536485	-0.641981	0.00071996	-0.678751	0.000266056
WEE1	blue	-0.846239	1.88735e-07	-0.464361	0.0222556	0.927096	7.58456e-11	0.863611	5.49529e-08	-0.894705	3.7082e-09	-0.85296	1.19295e-07	0.665537	0.000386404	0.16781	0.433161	-0.42202	0.0399573	-0.820736	9.00171e-07
NUP210L	blue	-0.846235	1.88784e-07	-0.496699	0.0135485	0.832631	4.48642e-07	0.845592	1.97035e-07	-0.542606	0.00615303	-0.870556	3.19851e-08	0.840567	2.73411e-07	-0.319464	0.128085	-0.620904	0.00120494	-0.664007	0.000402997
TAF5L	blue	-0.846084	1.90696e-07	-0.568452	0.0037527	0.904325	1.3535e-09	0.830555	5.08559e-07	-0.744987	2.96494e-05	-0.89001	5.85784e-09	0.784053	5.80789e-06	-0.0899091	0.676095	-0.489908	0.0150945	-0.727347	5.6495e-05
SPOP	blue	-0.845691	1.95741e-07	-0.40792	0.0478446	0.881221	1.30806e-08	0.852352	1.24468e-07	-0.684382	0.000225651	-0.844496	2.11832e-07	0.740877	3.46105e-05	-0.106291	0.621078	-0.572884	0.00343379	-0.749569	2.48654e-05
CARM1	blue	-0.845548	1.9761e-07	-0.721421	6.94045e-05	0.82938	5.45531e-07	0.5525	0.00511537	-0.637002	0.000815844	-0.836471	3.54202e-07	0.804948	2.10588e-06	0.20335	0.340573	-0.640436	0.000748617	-0.39898	0.0534429
CCNI	blue	-0.844719	2.08744e-07	-0.589337	0.00244227	0.866575	4.37808e-08	0.691751	0.000180911	-0.68661	0.000211209	-0.842812	2.36512e-07	0.741877	3.334e-05	0.145417	0.497782	-0.488877	0.0153414	-0.575266	0.00327203
SLCO3A1	blue	-0.844495	2.11845e-07	-0.53512	0.00705041	0.919843	2.08023e-10	0.852415	1.23921e-07	-0.865147	4.88779e-08	-0.866754	4.31763e-08	0.702926	0.000127806	0.121896	0.570435	-0.51857	0.00942626	-0.77075	1.04802e-05
THUMPD1	blue	-0.844249	2.15299e-07	-0.585036	0.00267438	0.891032	5.31224e-09	0.845988	1.91915e-07	-0.71719	8.01374e-05	-0.881656	1.25888e-08	0.793894	3.65351e-06	-0.107386	0.617464	-0.589368	0.00244068	-0.706283	0.00011479
INHBA	blue	-0.843977	2.19181e-07	-0.735268	4.25561e-05	0.864687	5.06316e-08	0.720602	7.13777e-05	-0.631328	0.00093836	-0.910312	6.84199e-10	0.854958	1.03635e-07	-0.118723	0.580584	-0.537309	0.00677736	-0.543262	0.00607926
SLC5A6	blue	-0.842826	2.36297e-07	-0.573053	0.00342208	0.882932	1.1243e-08	0.735375	4.23899e-05	-0.81018	1.60275e-06	-0.821674	8.53658e-07	0.692412	0.000177309	0.266651	0.207837	-0.551509	0.00521221	-0.663211	0.000411869
RIOK1	blue	-0.842732	2.37742e-07	-0.586806	0.00257668	0.911908	5.6581e-10	0.797758	3.02493e-06	-0.765002	1.33653e-05	-0.863051	5.73269e-08	0.756145	1.9191e-05	0.0539863	0.802169	-0.586881	0.0025726	-0.713207	9.15457e-05
NTN4	blue	-0.842647	2.39064e-07	-0.547525	0.0056171	0.818919	9.96789e-07	0.605001	0.00173582	-0.562306	0.00423605	-0.810286	1.59377e-06	0.785356	5.46958e-06	0.100987	0.638694	-0.662378	0.000421331	-0.493648	0.0142263
MRPL23	blue	-0.842619	2.39504e-07	-0.554978	0.00487989	0.936896	1.62348e-11	0.886869	7.86526e-09	-0.884207	1.00282e-08	-0.87837	1.67473e-08	0.713872	8.95489e-05	0.0494829	0.818391	-0.516861	0.00970539	-0.772363	9.77644e-06
C20orf112	blue	-0.842324	2.44124e-07	-0.394395	0.056505	0.842962	2.34216e-07	0.819991	9.3872e-07	-0.704938	0.000119859	-0.800128	2.6888e-06	0.710107	0.000101384	0.0422645	0.844542	-0.704993	0.000119649	-0.645849	0.000652322
RACGAP1	blue	-0.842131	2.472e-07	-0.469012	0.0207798	0.88209	1.2116e-08	0.852427	1.23819e-07	-0.776958	7.99626e-06	-0.849527	1.51212e-07	0.710089	0.000101446	-0.0225202	0.916813	-0.427789	0.0370425	-0.784531	5.68179e-06
RPS21	blue	-0.84191	2.50765e-07	-0.507819	0.0112989	0.898496	2.5227e-09	0.839453	2.9356e-07	-0.875138	2.20008e-08	-0.833998	4.12719e-07	0.675132	0.000295233	0.142847	0.505492	-0.461541	0.0231907	-0.798104	2.97364e-06
C9orf80	blue	-0.841683	2.54468e-07	-0.724871	6.16073e-05	0.862111	6.15259e-08	0.626601	0.00105217	-0.666047	0.000381001	-0.863577	5.5094e-08	0.800264	2.67061e-06	0.124366	0.562591	-0.568201	0.00377144	-0.52119	0.00901115
LUC7L2	blue	-0.841657	2.549e-07	-0.37636	0.0698836	0.90185	1.77147e-09	0.847976	1.67984e-07	-0.809885	1.62803e-06	-0.827393	6.13598e-07	0.685089	0.000220977	0.0935561	0.663694	-0.497001	0.0134829	-0.813847	1.31709e-06
NME1	blue	-0.841075	2.64637e-07	-0.740591	3.49819e-05	0.847309	1.75698e-07	0.712905	9.24662e-05	-0.659319	0.000457733	-0.874781	2.26626e-08	0.824942	7.0789e-07	-0.00218023	0.991933	-0.594239	0.00219884	-0.509022	0.0110753
LOC100516282	blue	-0.840361	2.77036e-07	-0.6347	0.000863778	0.888391	6.82602e-09	0.792801	3.85123e-06	-0.754166	2.07641e-05	-0.864544	5.11852e-08	0.744341	3.0384e-05	0.0297858	0.890114	-0.530884	0.00760473	-0.678952	0.000264518
PSMD13	blue	-0.840085	2.81969e-07	-0.683227	0.000233474	0.855042	1.03022e-07	0.714185	8.86193e-05	-0.596993	0.00207133	-0.887028	7.75042e-09	0.832423	4.54348e-07	-0.121219	0.572594	-0.527872	0.00802061	-0.551643	0.00519901
TCEB3B	blue	-0.83933	2.95859e-07	-0.673284	0.000311164	0.917141	2.95762e-10	0.78875	4.66921e-06	-0.813899	1.31335e-06	-0.889406	6.20387e-09	0.755446	1.97346e-05	0.0709478	0.741829	-0.495326	0.0138502	-0.686459	0.000212164
TTC21B	blue	-0.8391	3.00207e-07	-0.505227	0.0117936	0.822963	7.9326e-07	0.825189	6.97839e-07	-0.57264	0.00345068	-0.867906	3.9464e-08	0.829841	5.30767e-07	-0.275167	0.193133	-0.548599	0.00550547	-0.651663	0.000561001
CENPH	blue	-0.839093	3.00352e-07	-0.684548	0.000224549	0.861016	6.67636e-08	0.653023	0.000541313	-0.725523	6.02232e-05	-0.843823	2.21407e-07	0.759785	1.65702e-05	0.14709	0.492795	-0.441208	0.0309114	-0.599914	0.00194306
TICAM2	blue	-0.838894	3.04157e-07	-0.644834	0.000669526	0.889613	6.08343e-09	0.739734	3.6114e-05	-0.747442	2.69937e-05	-0.858215	8.20222e-08	0.750533	2.39511e-05	0.0952245	0.65805	-0.523372	0.00867712	-0.636477	0.000826573
CAPG	blue	-0.838027	3.21286e-07	-0.578925	0.00303619	0.879384	1.53491e-08	0.816704	1.12695e-06	-0.743996	3.07843e-05	-0.884744	9.55341e-09	0.771219	1.02711e-05	-0.103447	0.6305	-0.372607	0.0729483	-0.744363	3.03588e-05
FBXO21	blue	-0.837517	3.31755e-07	-0.655827	0.000502587	0.824633	7.2067e-07	0.63315	0.000897393	-0.578505	0.00306253	-0.837075	3.41069e-07	0.800897	2.58715e-06	-0.0154912	0.942726	-0.566098	0.00393202	-0.512835	0.0103902
SERPINC1	blue	-0.837425	3.33687e-07	-0.744767	2.98974e-05	0.864896	4.98287e-08	0.755825	1.94381e-05	-0.616697	0.0013296	-0.909363	7.64663e-10	0.867571	4.05133e-08	-0.200023	0.3487	-0.554805	0.00489606	-0.584248	0.00271888
RPS16	blue	-0.83741	3.34001e-07	-0.564541	0.00405453	0.891274	5.18998e-09	0.734488	4.37797e-05	-0.832572	4.50261e-07	-0.844284	2.14813e-07	0.671931	0.000323302	0.24609	0.246389	-0.396961	0.0547752	-0.69474	0.000165099
NUDT2	blue	-0.836785	3.47322e-07	-0.805294	2.06872e-06	0.89846	2.53221e-09	0.697018	0.000153878	-0.775639	8.47516e-06	-0.89942	2.29136e-09	0.791446	4.10948e-06	0.0996973	0.643006	-0.440593	0.0311734	-0.583812	0.00274374
ST8SIA4	blue	-0.836772	3.47602e-07	-0.544671	0.00592302	0.894477	3.79321e-09	0.869152	3.57721e-08	-0.703032	0.000127379	-0.891488	5.08388e-09	0.787932	4.85193e-06	-0.163125	0.446293	-0.525921	0.00830006	-0.731931	4.80082e-05
MYSM1	blue	-0.836655	3.50149e-07	-0.570508	0.00360173	0.894169	3.91092e-09	0.681961	0.000242317	-0.807631	1.83266e-06	-0.806623	1.93128e-06	0.666536	0.000375892	0.352078	0.091553	-0.554771	0.00489923	-0.635119	0.000854873
RPL29	blue	-0.836347	3.5695e-07	-0.540917	0.00634668	0.900323	2.08406e-09	0.874585	2.30346e-08	-0.812994	1.37916e-06	-0.879049	1.57991e-08	0.734067	4.44514e-05	-0.0411958	0.848428	-0.404783	0.0497546	-0.788124	4.80855e-06
TES	blue	-0.836286	3.58298e-07	-0.711234	9.77073e-05	0.847466	1.73854e-07	0.715678	8.43115e-05	-0.671191	0.000330121	-0.896359	3.14022e-09	0.809552	1.65687e-06	-0.0903393	0.674628	-0.335592	0.108894	-0.624238	0.00111339
HLTF	blue	-0.836165	3.61002e-07	-0.45899	0.0240639	0.890679	5.49545e-09	0.81062	1.56584e-06	-0.724422	6.25768e-05	-0.840055	2.82513e-07	0.712286	9.43767e-05	0.0100064	0.962987	-0.545458	0.00583734	-0.727724	5.57516e-05
DDX6	blue	-0.83566	3.72508e-07	-0.650359	0.00058046	0.886154	8.4006e-09	0.797302	3.09383e-06	-0.808873	1.71718e-06	-0.862996	5.75658e-08	0.744765	2.99001e-05	0.0981381	0.648236	-0.545188	0.00586666	-0.631616	0.000931779
PTBP2	blue	-0.835441	3.77603e-07	-0.558934	0.00452276	0.840037	2.82832e-07	0.842712	2.38061e-07	-0.587814	0.00252245	-0.884173	1.0059e-08	0.850112	1.45289e-07	-0.337562	0.106703	-0.560039	0.00442709	-0.668479	0.000356155
STK24	blue	-0.835109	3.85432e-07	-0.459843	0.023769	0.918633	2.439e-10	0.880158	1.4353e-08	-0.8393	2.96431e-07	-0.865946	4.59621e-08	0.692966	0.000174331	-0.0119403	0.95584	-0.403403	0.0506128	-0.835159	3.84253e-07
C1QBP	blue	-0.834681	3.95748e-07	-0.357518	0.0863102	0.856032	9.60014e-08	0.862134	6.14191e-08	-0.675584	0.00029144	-0.828784	5.65226e-07	0.725309	6.06744e-05	-0.0598157	0.781288	-0.614228	0.00140777	-0.717661	7.8876e-05
PFDN5	blue	-0.834262	4.06078e-07	-0.659392	0.000456836	0.913702	4.55099e-10	0.730324	5.0846e-05	-0.838497	3.11903e-07	-0.863162	5.68498e-08	0.713585	9.04067e-05	0.215061	0.312875	-0.494733	0.0139821	-0.62171	0.00118223
BPTF	blue	-0.833429	4.27344e-07	-0.463133	0.022659	0.896752	3.01749e-09	0.757736	1.80037e-05	-0.825822	6.72639e-07	-0.792646	3.88007e-06	0.635447	0.000847962	0.312487	0.137103	-0.591656	0.00232441	-0.677014	0.000279728
RBPJ	blue	-0.833406	4.27956e-07	-0.553881	0.004983	0.823056	7.89032e-07	0.797996	2.98966e-06	-0.631179	0.00094176	-0.846229	1.88858e-07	0.785463	5.44282e-06	-0.167625	0.433675	-0.503853	0.0120629	-0.661379	0.000432931
TMEM87A	blue	-0.833329	4.29959e-07	-0.521337	0.00898833	0.902627	1.62918e-09	0.889492	6.15369e-09	-0.793903	3.6519e-06	-0.877713	1.7713e-08	0.748709	2.57078e-05	-0.0841215	0.695942	-0.475546	0.0188416	-0.80129	2.53649e-06
TOX	blue	-0.832976	4.3933e-07	-0.435493	0.0334151	0.836488	3.53827e-07	0.853818	1.12328e-07	-0.637486	0.000806062	-0.825048	7.03572e-07	0.766021	1.28078e-05	-0.172484	0.420269	-0.651538	0.000562843	-0.693733	0.000170289
ERGIC3	blue	-0.832581	4.49998e-07	-0.699635	0.000141808	0.830254	5.1782e-07	0.551334	0.00522942	-0.631193	0.000941437	-0.830448	5.11814e-07	0.77142	1.01826e-05	0.15626	0.465913	-0.542021	0.00621952	-0.432669	0.0347106
GGTA1P	blue	-0.832455	4.53463e-07	-0.489983	0.0150768	0.825164	6.98845e-07	0.654877	0.000515424	-0.597795	0.00203543	-0.770915	1.0406e-05	0.72016	7.24633e-05	0.176179	0.410229	-0.721418	6.94104e-05	-0.540846	0.00635493
NAA30	blue	-0.831888	4.69326e-07	-0.645136	0.000664372	0.827406	6.13115e-07	0.776198	8.26917e-06	-0.608949	0.00158824	-0.874834	2.2564e-08	0.829497	5.41761e-07	-0.180168	0.399538	-0.581743	0.00286451	-0.570587	0.00359605
MLLT1	blue	-0.831827	4.7104e-07	-0.649625	0.000591659	0.810093	1.61016e-06	0.503759	0.0120816	-0.585624	0.00264158	-0.793537	3.71714e-06	0.770822	1.04477e-05	0.274852	0.193663	-0.664449	0.000398138	-0.355743	0.087995
PARP16	blue	-0.831811	4.71512e-07	-0.568997	0.00371215	0.867206	4.16823e-08	0.745161	2.94533e-05	-0.704675	0.000120872	-0.859868	7.26768e-08	0.770864	1.0429e-05	0.00959937	0.964492	-0.514025	0.0101837	-0.635787	0.000840858
NRIP1	blue	-0.831467	4.81416e-07	-0.674128	0.000303795	0.838143	3.18945e-07	0.576453	0.00319388	-0.724902	6.15408e-05	-0.80365	2.25061e-06	0.698994	0.000144685	0.385782	0.0626222	-0.527856	0.00802295	-0.480366	0.017508
H1F0	blue	-0.83075	5.02645e-07	-0.575172	0.00327831	0.822106	8.32962e-07	0.685523	0.000218152	-0.621295	0.00119386	-0.830787	5.01515e-07	0.778455	7.48174e-06	-0.00919405	0.96599	-0.557026	0.00469221	-0.532281	0.00741807
AP2A1	blue	-0.829972	5.26632e-07	-0.698268	0.000148004	0.85643	9.33053e-08	0.767906	1.18299e-05	-0.634304	0.000872263	-0.88939	6.21312e-09	0.837284	3.36632e-07	-0.146865	0.493466	-0.6475	0.000625167	-0.540078	0.00644477
KPNB1	blue	-0.829682	5.35808e-07	-0.507833	0.0112964	0.922806	1.39403e-10	0.899015	2.39026e-09	-0.843665	2.23712e-07	-0.873243	2.5729e-08	0.71958	7.39085e-05	-0.0349962	0.871036	-0.470662	0.0202758	-0.808854	1.71892e-06
RPL6	blue	-0.829546	5.4017e-07	-0.605612	0.00171221	0.848243	1.64985e-07	0.595397	0.00214445	-0.706379	0.000114436	-0.804065	2.20338e-06	0.707281	0.00011115	0.293381	0.16411	-0.530643	0.00763739	-0.540207	0.00642955
WDR36	blue	-0.828968	5.59082e-07	-0.638704	0.000781901	0.823619	7.63997e-07	0.797621	3.04549e-06	-0.591196	0.0023474	-0.886934	7.81817e-09	0.840637	2.72183e-07	-0.277408	0.189385	-0.515459	0.00993954	-0.609244	0.00157767
KHDRBS1	blue	-0.828871	5.62287e-07	-0.4718	0.0199339	0.909808	7.25926e-10	0.876862	1.90386e-08	-0.746701	2.77727e-05	-0.867958	3.93037e-08	0.751202	2.33335e-05	-0.116198	0.588715	-0.495048	0.0139119	-0.805806	2.01474e-06
PELI1	blue	-0.828498	5.74857e-07	-0.569329	0.00368764	0.852082	1.26826e-07	0.696492	0.000156405	-0.615391	0.00137047	-0.843741	2.22595e-07	0.773378	9.3556e-06	-0.0415825	0.847022	-0.512611	0.0104295	-0.611515	0.00149821
PPIB	blue	-0.828194	5.85313e-07	-0.474394	0.019172	0.916244	3.31507e-10	0.908602	8.3531e-10	-0.874628	2.29533e-08	-0.860379	6.99872e-08	0.680811	0.000250601	-0.00539645	0.980034	-0.379288	0.0675611	-0.863363	5.59936e-08
UTP3	blue	-0.827986	5.92543e-07	-0.584987	0.00267714	0.890581	5.54729e-09	0.750812	2.36924e-05	-0.79288	3.8366e-06	-0.823151	7.84766e-07	0.705315	0.000118418	0.171717	0.42237	-0.624369	0.00110992	-0.651374	0.000565258
LOC100849557	blue	-0.827732	6.01478e-07	-0.831776	4.72496e-07	0.852074	1.26895e-07	0.598464	0.00200588	-0.673471	0.000309517	-0.866991	4.23883e-08	0.80905	1.70129e-06	0.121175	0.572735	-0.556155	0.00477128	-0.438118	0.0322458
COTL1	blue	-0.827624	6.05304e-07	-0.596843	0.00207811	0.895498	3.42528e-09	0.796055	3.28904e-06	-0.719738	7.35113e-05	-0.902086	1.72701e-09	0.799785	2.7353e-06	-0.14104	0.510947	-0.405586	0.0492598	-0.716708	8.145e-05
RPS25	blue	-0.82757	6.07239e-07	-0.633424	0.000891372	0.910029	7.07345e-10	0.765384	1.31536e-05	-0.793996	3.63555e-06	-0.872788	2.67037e-08	0.733364	4.55959e-05	0.0538378	0.802703	-0.451179	0.0269031	-0.700345	0.00013868
SSR4	blue	-0.827559	6.07637e-07	-0.488817	0.0153558	0.905515	1.1861e-09	0.867344	4.1237e-08	-0.876625	1.94242e-08	-0.842258	2.45181e-07	0.670743	0.000334302	0.103921	0.628926	-0.413883	0.0443727	-0.819767	9.5063e-07
GTPBP2	blue	-0.825723	6.76522e-07	-0.317045	0.131162	0.794063	3.62374e-06	0.757107	1.84651e-05	-0.511364	0.0106502	-0.775253	8.62001e-06	0.74137	3.39786e-05	-0.0987917	0.646041	-0.696636	0.000155712	-0.60178	0.00186471
ZCCHC8	blue	-0.825699	6.77482e-07	-0.452187	0.0265222	0.841012	2.65715e-07	0.70049	0.000138046	-0.722628	6.65827e-05	-0.794079	3.62092e-06	0.691815	0.000180563	0.206637	0.332656	-0.517597	0.00958435	-0.645213	0.000663063
WDR34	blue	-0.825535	6.8397e-07	-0.334657	0.109945	0.840813	2.69123e-07	0.86074	6.81411e-08	-0.748467	2.59497e-05	-0.784923	5.58019e-06	0.671044	0.000331483	0.0303857	0.887914	-0.61037	0.00153781	-0.738776	3.74185e-05
ACBD6	blue	-0.82528	6.94158e-07	-0.610281	0.00154096	0.90695	1.00924e-09	0.746985	2.74718e-05	-0.83562	3.73435e-07	-0.856027	9.60352e-08	0.708882	0.000105523	0.181953	0.394805	-0.507533	0.0113526	-0.650858	0.00057294
RFXAP	blue	-0.825028	7.04372e-07	-0.694462	0.000166519	0.834881	3.90892e-07	0.620705	0.00121059	-0.643236	0.000697389	-0.840241	2.79173e-07	0.802142	2.42983e-06	0.0750122	0.727572	-0.558537	0.00455764	-0.469453	0.020644
HMGCR	blue	-0.824868	7.10931e-07	-0.458541	0.0242203	0.842703	2.38204e-07	0.686344	0.00021289	-0.65784	0.000476286	-0.785696	5.38437e-06	0.708568	0.000106605	0.160715	0.45313	-0.68205	0.000241684	-0.564699	0.00404196
ABCE1	blue	-0.823772	7.57327e-07	-0.601086	0.00189355	0.908032	8.92026e-10	0.853269	1.16748e-07	-0.778291	7.5367e-06	-0.891766	4.94922e-09	0.762769	1.46627e-05	-0.0875274	0.684238	-0.510888	0.0107355	-0.71678	8.12513e-05
DTYMK	blue	-0.823379	7.74604e-07	-0.680019	0.000256447	0.885319	9.06748e-09	0.78492	5.58097e-06	-0.78511	5.53221e-06	-0.883425	1.07586e-08	0.762019	1.51229e-05	0.0101623	0.962411	-0.474891	0.0190289	-0.616407	0.00133859
PRMT3	blue	-0.822982	7.92372e-07	-0.558567	0.00455499	0.853618	1.13921e-07	0.753385	2.1416e-05	-0.739801	3.60252e-05	-0.829525	5.40838e-07	0.707467	0.000110481	0.148257	0.489333	-0.572723	0.00344494	-0.587619	0.00253287
RPL36AL	blue	-0.822201	8.28486e-07	-0.777376	7.84963e-06	0.841677	2.54563e-07	0.610063	0.0015486	-0.656962	0.000487608	-0.850543	1.41055e-07	0.792688	3.87213e-06	0.133226	0.53486	-0.547649	0.00560413	-0.481615	0.0171753
SERTAD2	blue	-0.821957	8.40052e-07	-0.765563	1.3056e-05	0.844519	2.11515e-07	0.650731	0.000574845	-0.675857	0.000289172	-0.868631	3.72748e-08	0.786816	5.11148e-06	0.0676096	0.7536	-0.483849	0.016593	-0.49336	0.0142915
ELOVL4	blue	-0.821843	8.45519e-07	-0.576927	0.00316313	0.841886	2.5115e-07	0.7626	1.47655e-05	-0.67295	0.000314127	-0.846233	1.88816e-07	0.738715	3.75031e-05	-0.0234635	0.913341	-0.517311	0.00963127	-0.624182	0.00111487
PPP2R5E	blue	-0.821827	8.46297e-07	-0.474037	0.0192756	0.90996	7.13075e-10	0.916423	3.24096e-10	-0.848346	1.63847e-07	-0.861079	6.64527e-08	0.702027	0.000131506	-0.056746	0.792266	-0.477637	0.0182531	-0.829628	5.37552e-07
TMEM128	blue	-0.82144	8.65094e-07	-0.51869	0.00940691	0.861013	6.6775e-08	0.850481	1.41659e-07	-0.652597	0.000547409	-0.855654	9.86319e-08	0.769847	1.08934e-05	-0.190918	0.371517	-0.569393	0.00368298	-0.705115	0.000119179
GLIPR2	blue	-0.821166	8.78591e-07	-0.737194	3.96642e-05	0.841269	2.61349e-07	0.714589	8.74358e-05	-0.699625	0.00014185	-0.875332	2.16483e-08	0.796834	3.1658e-06	-0.0401911	0.852085	-0.418131	0.0420222	-0.599361	0.00196683
CAPN7	blue	-0.820899	8.91943e-07	-0.37174	0.0736701	0.859392	7.52673e-08	0.859046	7.71961e-08	-0.741477	3.38432e-05	-0.829538	5.40442e-07	0.696922	0.000154332	-0.0658212	0.759929	-0.497871	0.0132954	-0.775466	8.53998e-06
MAP3K2	blue	-0.820347	9.20127e-07	-0.5689	0.00371934	0.868066	3.89711e-08	0.777534	7.79466e-06	-0.713296	9.12762e-05	-0.856322	9.40293e-08	0.745997	2.85299e-05	-0.0229284	0.91531	-0.494752	0.0139778	-0.660141	0.000447696
CCDC8	blue	-0.820216	9.26933e-07	-0.582089	0.00284401	0.842299	2.44531e-07	0.607818	0.00162939	-0.759758	1.65883e-05	-0.775383	8.57107e-06	0.677629	0.000274825	0.361354	0.0827515	-0.586627	0.00258643	-0.555098	0.00486869
RHOBTB3	blue	-0.819823	9.47635e-07	-0.528136	0.00798343	0.831828	4.71016e-07	0.772906	9.54933e-06	-0.586722	0.00258124	-0.850642	1.40096e-07	0.804102	2.1992e-06	-0.137431	0.521925	-0.600571	0.00191518	-0.620589	0.0012139
ZWILCH	blue	-0.819472	9.6644e-07	-0.529112	0.00784717	0.839392	2.94691e-07	0.696404	0.000156836	-0.677026	0.000279631	-0.794753	3.50455e-06	0.697151	0.000153241	0.166424	0.437024	-0.542285	0.00618947	-0.578858	0.0030404
ENOPH1	blue	-0.819397	9.705e-07	-0.389743	0.059749	0.806433	1.95047e-06	0.684321	0.000226059	-0.569204	0.00369685	-0.775223	8.63166e-06	0.712665	9.32042e-05	0.0327774	0.879152	-0.577594	0.00312027	-0.619771	0.00123747
TMEM150C	blue	-0.819373	9.71836e-07	-0.613898	0.00141851	0.793406	3.74066e-06	0.531445	0.00752933	-0.604433	0.00175797	-0.787566	4.93592e-06	0.721034	7.03314e-05	0.266208	0.208622	-0.599662	0.00195387	-0.389555	0.0598829
GALNT1	blue	-0.819232	9.7951e-07	-0.739162	3.68888e-05	0.87643	1.97449e-08	0.738844	3.73241e-05	-0.701022	0.000135752	-0.912548	5.23785e-10	0.810223	1.59913e-06	-0.113529	0.597361	-0.360248	0.083766	-0.620092	0.00122819
ELF2	blue	-0.81913	9.85111e-07	-0.575691	0.00324388	0.847953	1.68246e-07	0.812104	1.44666e-06	-0.710102	0.000101401	-0.866466	4.41502e-08	0.753149	2.16166e-05	-0.142317	0.507089	-0.39467	0.0563181	-0.66033	0.000445411
ACIN1	blue	-0.819069	9.88474e-07	-0.546913	0.00568153	0.89608	3.23002e-09	0.760344	1.61974e-05	-0.762474	1.48426e-05	-0.8437	2.23194e-07	0.72184	6.84124e-05	0.0657737	0.760097	-0.540523	0.00639253	-0.669283	0.000348261
ERH	blue	-0.818647	1.01201e-06	-0.6001	0.00193515	0.8451	2.03559e-07	0.832457	4.53407e-07	-0.633454	0.00089071	-0.870065	3.32657e-08	0.810615	1.56626e-06	-0.208795	0.327519	-0.558686	0.00454455	-0.658553	0.00046726
VPS28	blue	-0.818127	1.0417e-06	-0.573769	0.00337288	0.782519	6.22995e-06	0.683643	0.000230631	-0.579362	0.00300901	-0.780448	6.84232e-06	0.750709	2.37876e-05	0.069256	0.747788	-0.725764	5.97177e-05	-0.4661	0.0216941
NUP205	blue	-0.817279	1.09178e-06	-0.550774	0.005285	0.809297	1.67933e-06	0.741474	3.38469e-05	-0.600152	0.00193293	-0.808497	1.75147e-06	0.741045	3.43945e-05	-0.00133902	0.995045	-0.646287	0.000645019	-0.549869	0.00537576
TEC	blue	-0.816465	1.14184e-06	-0.463061	0.0226829	0.88997	5.8806e-09	0.796796	3.17169e-06	-0.874837	2.2558e-08	-0.79316	3.78526e-06	0.628147	0.0010137	0.338394	0.105788	-0.600206	0.00193064	-0.693163	0.000173285
SF3B3	blue	-0.816162	1.16099e-06	-0.301906	0.151633	0.814238	1.28946e-06	0.821485	8.62882e-07	-0.646452	0.0006423	-0.770503	1.05918e-05	0.690157	0.000189874	-0.0228923	0.915443	-0.652411	0.000550093	-0.709319	0.000104029
CNOT2	blue	-0.815937	1.17539e-06	-0.455849	0.025175	0.793138	3.78929e-06	0.808972	1.70826e-06	-0.500405	0.0127612	-0.847894	1.68923e-07	0.823209	7.82183e-07	-0.38474	0.0633956	-0.51915	0.0093329	-0.681281	0.000247187
RPL21	blue	-0.81582	1.18295e-06	-0.73133	4.9053e-05	0.863976	5.34495e-08	0.742023	3.31581e-05	-0.709898	0.000102082	-0.875634	2.11084e-08	0.795751	3.33827e-06	-0.0216012	0.920197	-0.55649	0.00474068	-0.560358	0.00439975
CPT1B	blue	-0.815453	1.20699e-06	-0.784059	5.80625e-06	0.807951	1.80228e-06	0.530326	0.00768047	-0.639444	0.000767529	-0.813769	1.32263e-06	0.76916	1.12171e-05	0.222066	0.296987	-0.582033	0.0028473	-0.367826	0.0769987
LHFP	blue	-0.814969	1.23925e-06	-0.556453	0.00474403	0.821972	8.39356e-07	0.708865	0.000105579	-0.616566	0.00133366	-0.844476	2.12117e-07	0.74882	2.55974e-05	-0.0246477	0.908984	-0.451425	0.0268097	-0.587552	0.00253642
CPSF1	blue	-0.813677	1.32925e-06	-0.421454	0.0402528	0.801765	2.47653e-06	0.785899	5.33409e-06	-0.565327	0.00399228	-0.782876	6.12917e-06	0.759055	1.7069e-05	-0.101598	0.636656	-0.75959	1.6702e-05	-0.576121	0.00321561
UROC1	blue	-0.813663	1.33025e-06	-0.482972	0.0168198	0.831882	4.69484e-07	0.756095	1.92298e-05	-0.694788	0.00016486	-0.79676	3.1773e-06	0.707456	0.000110523	0.0981959	0.648041	-0.669861	0.000342669	-0.575868	0.00323221
BRWD1	blue	-0.8136	1.33482e-06	-0.298608	0.156379	0.803855	2.22708e-06	0.762884	1.45936e-05	-0.586013	0.00262009	-0.769134	1.12296e-05	0.677822	0.000273294	-0.00965787	0.964276	-0.558817	0.00453302	-0.679662	0.000259125
SH3BGRL	blue	-0.813583	1.33605e-06	-0.49217	0.0145643	0.886229	8.34265e-09	0.799799	2.7334e-06	-0.805449	2.05223e-06	-0.817639	1.07026e-06	0.665111	0.000390963	0.156869	0.464155	-0.491769	0.0146573	-0.751753	2.28361e-05
PABPC1	blue	-0.812996	1.37896e-06	-0.476147	0.0186709	0.851892	1.28506e-07	0.651039	0.000570242	-0.719539	7.40131e-05	-0.789721	4.46026e-06	0.657719	0.000477831	0.246557	0.245465	-0.459406	0.0239197	-0.624934	0.00109503
MAF	blue	-0.811091	1.52711e-06	-0.431647	0.0351887	0.887838	7.18843e-09	0.817939	1.05261e-06	-0.850432	1.42137e-07	-0.822265	8.25463e-07	0.649983	0.00058618	0.183056	0.391898	-0.420687	0.0406557	-0.769983	1.083e-05
TRIM2	blue	-0.810921	1.54094e-06	-0.36836	0.076538	0.832982	4.39161e-07	0.84647	1.85857e-07	-0.658721	0.000465165	-0.795509	3.37791e-06	0.712927	9.23989e-05	-0.0552598	0.797595	-0.688196	0.000201421	-0.674076	0.000304247
RBMS1	blue	-0.810895	1.5431e-06	-0.610061	0.00154865	0.861882	6.25912e-08	0.807858	1.81106e-06	-0.754517	2.04772e-05	-0.855319	1.01014e-07	0.738017	3.84818e-05	-0.0439367	0.838469	-0.491842	0.0146402	-0.679614	0.000259488
CRYL1	blue	-0.810288	1.5936e-06	-0.718113	7.76804e-05	0.870109	3.3151e-08	0.743396	3.14896e-05	-0.6954	0.000161776	-0.885125	9.22879e-09	0.78618	5.26497e-06	-0.0868758	0.686472	-0.477177	0.0183814	-0.570779	0.00358226
TP53BP1	blue	-0.809809	1.63451e-06	-0.382053	0.0654229	0.843829	2.21324e-07	0.796567	3.20764e-06	-0.747564	2.68674e-05	-0.782208	6.31846e-06	0.659838	0.000451373	0.131679	0.539653	-0.60371	0.00178651	-0.646527	0.000641053
SNAPC3	blue	-0.8095	1.66142e-06	-0.354727	0.0889709	0.781303	6.58339e-06	0.822014	8.3733e-07	-0.543972	0.00600009	-0.780688	6.76875e-06	0.728848	5.35821e-05	-0.210029	0.324601	-0.598755	0.00199312	-0.684171	0.000227064
CEP350	blue	-0.809377	1.67222e-06	-0.38288	0.064794	0.718032	7.78929e-05	0.56335	0.00415039	-0.505409	0.0117582	-0.671222	0.000329828	0.668388	0.000357062	0.286485	0.174714	-0.857716	8.50426e-08	-0.393825	0.0568952
RRM1	blue	-0.80914	1.69321e-06	-0.838129	3.19237e-07	0.842558	2.40451e-07	0.636509	0.000825922	-0.63609	0.000834557	-0.878278	1.68791e-08	0.830052	5.2411e-07	-0.0473955	0.825935	-0.537611	0.00674038	-0.459036	0.024048
ETFA	blue	-0.807856	1.8112e-06	-0.573034	0.00342337	0.833353	4.29332e-07	0.82147	8.63603e-07	-0.654853	0.000515753	-0.835435	3.77747e-07	0.759257	1.69298e-05	-0.138608	0.518333	-0.615051	0.0013813	-0.61483	0.00138835
CD200	blue	-0.807772	1.81923e-06	-0.749372	2.50562e-05	0.842299	2.44532e-07	0.65657	0.000492742	-0.692805	0.000175192	-0.842219	2.45806e-07	0.778942	7.32084e-06	0.0947997	0.659485	-0.636486	0.000826397	-0.440803	0.0310838
NFATC1	blue	-0.807126	1.88155e-06	-0.324329	0.122056	0.913106	4.89496e-10	0.924723	1.06689e-10	-0.873519	2.51519e-08	-0.814533	1.26901e-06	0.620754	0.0012092	0.0737004	0.732164	-0.467145	0.0213624	-0.88443	9.82835e-09
NES	blue	-0.807042	1.88972e-06	-0.60313	0.00180971	0.798284	2.94738e-06	0.509245	0.0110342	-0.617463	0.0013061	-0.750042	2.44133e-05	0.706278	0.000114806	0.328996	0.116469	-0.654459	0.000521168	-0.407674	0.0479924
BPNT1	blue	-0.807026	1.89134e-06	-0.482582	0.0169211	0.806771	1.9166e-06	0.766247	1.26869e-05	-0.518937	0.00936707	-0.818698	1.00911e-06	0.79521	3.42749e-06	-0.231928	0.275488	-0.639184	0.000772544	-0.580186	0.00295832
CDC27	blue	-0.806929	1.90089e-06	-0.663865	0.000404567	0.824027	7.463e-07	0.778149	7.58452e-06	-0.552105	0.00515378	-0.886035	8.49271e-09	0.841251	2.61653e-07	-0.335202	0.109331	-0.508299	0.0112092	-0.585463	0.00265055
SRPK1	blue	-0.806244	1.96969e-06	-0.414296	0.0441395	0.783836	5.86605e-06	0.732415	4.71818e-05	-0.569113	0.00370355	-0.794601	3.53057e-06	0.729061	5.31797e-05	-0.0820713	0.703021	-0.499801	0.012887	-0.59992	0.00194283
STRBP	blue	-0.80606	1.98852e-06	-0.30162	0.152041	0.826203	6.57877e-07	0.789031	4.60794e-06	-0.641673	0.000725602	-0.771504	1.01459e-05	0.668282	0.000358113	0.0228024	0.915774	-0.600044	0.00193751	-0.694002	0.000168887
EPRS	blue	-0.805365	2.06117e-06	-0.52595	0.00829574	0.835169	3.84006e-07	0.618799	0.00126598	-0.745405	2.9181e-05	-0.736784	4.02641e-05	0.615006	0.00138272	0.45578	0.0252001	-0.688535	0.000199381	-0.504324	0.0119701
ATP13A3	blue	-0.805121	2.08716e-06	-0.60155	0.0018742	0.817969	1.05084e-06	0.745817	2.87263e-05	-0.60873	0.00159613	-0.827995	5.92227e-07	0.759	1.71069e-05	-0.0425258	0.843593	-0.589567	0.00243036	-0.574459	0.0033261
SHC1	blue	-0.805119	2.08742e-06	-0.465366	0.0219296	0.887852	7.17871e-09	0.834627	3.97071e-07	-0.882101	1.21041e-08	-0.795075	3.45021e-06	0.614445	0.00140076	0.25871	0.222211	-0.534388	0.00714372	-0.750124	2.43356e-05
NEUROD1	blue	-0.805033	2.09666e-06	-0.498018	0.0132639	0.817739	1.06432e-06	0.692284	0.000177999	-0.605458	0.00171814	-0.813163	1.36664e-06	0.737798	3.87925e-05	0.0197327	0.927081	-0.528601	0.00791824	-0.568055	0.00378243
NDRG1	blue	-0.804403	2.16559e-06	-0.602666	0.00182846	0.857771	8.47054e-08	0.684472	0.000225057	-0.714179	8.86393e-05	-0.809436	1.66706e-06	0.71539	8.51304e-05	0.155299	0.468693	-0.654767	0.00051694	-0.5527	0.00509601
AS3MT	blue	-0.804302	2.17685e-06	-0.470083	0.0204514	0.821321	8.7093e-07	0.817615	1.07168e-06	-0.657703	0.000478043	-0.808489	1.75216e-06	0.713608	9.03371e-05	-0.0626969	0.77102	-0.556031	0.00478261	-0.652311	0.000551547
PLP2	blue	-0.804067	2.20316e-06	-0.597784	0.00203591	0.824018	7.46686e-07	0.733597	4.52146e-05	-0.689031	0.00019643	-0.833042	4.37565e-07	0.747663	2.67657e-05	0.0258481	0.904571	-0.506044	0.0116358	-0.59021	0.0023973
RPL12	blue	-0.8034	2.27948e-06	-0.492159	0.0145668	0.864026	5.32493e-08	0.668224	0.000358695	-0.803052	2.32016e-06	-0.778144	7.58597e-06	0.629684	0.000976677	0.363407	0.0808927	-0.478742	0.0179484	-0.665197	0.000390035
WDR67	blue	-0.803038	2.32186e-06	-0.480705	0.0174173	0.863575	5.51028e-08	0.708781	0.00010587	-0.742443	3.26404e-05	-0.782126	6.34227e-06	0.675306	0.000293762	0.219561	0.302611	-0.559638	0.00446158	-0.671447	0.00032775
HNRNPF	blue	-0.802981	2.32859e-06	-0.606624	0.00167379	0.819463	9.66908e-07	0.780839	6.72292e-06	-0.584333	0.00271404	-0.873804	2.45707e-08	0.822849	7.98454e-07	-0.325339	0.120831	-0.414765	0.0438764	-0.643141	0.000699068
ITGA8	blue	-0.802853	2.3438e-06	-0.600794	0.00190578	0.871654	2.92816e-08	0.737903	3.86427e-05	-0.786192	5.26211e-06	-0.822844	7.98652e-07	0.689733	0.000192321	0.186167	0.38376	-0.569295	0.00369017	-0.627448	0.00103095
THOC5	blue	-0.802532	2.38223e-06	-0.499253	0.0130018	0.796685	3.18905e-06	0.74861	2.5806e-05	-0.535758	0.00696992	-0.840362	2.77014e-07	0.804759	2.12634e-06	-0.285879	0.175668	-0.438385	0.0321288	-0.625791	0.00107281
NCBP2	blue	-0.80148	2.51234e-06	-0.596895	0.00207579	0.84117	2.63028e-07	0.77869	7.40376e-06	-0.629794	0.000974074	-0.866635	4.35776e-08	0.810528	1.57351e-06	-0.201677	0.344646	-0.511927	0.0105501	-0.6235	0.0011331
RAD17	blue	-0.801108	2.55989e-06	-0.526188	0.00826135	0.841953	2.50073e-07	0.746548	2.79351e-05	-0.712846	9.26461e-05	-0.805304	2.0676e-06	0.706909	0.000112495	0.0359249	0.867643	-0.599168	0.00197518	-0.622136	0.00117037
ANKRD12	blue	-0.800674	2.61628e-06	-0.537994	0.00669379	0.83665	3.50265e-07	0.573472	0.00339322	-0.782073	6.3576e-06	-0.744342	3.03837e-05	0.610032	0.00154969	0.507975	0.0112698	-0.582664	0.00281023	-0.491758	0.0146599
SDCCAG8	blue	-0.800658	2.61839e-06	-0.367979	0.0768664	0.852274	1.25144e-07	0.737034	3.98975e-05	-0.867028	4.22669e-08	-0.735853	4.16577e-05	0.548605	0.00550477	0.476645	0.0185305	-0.548453	0.00552054	-0.671864	0.00032392
FOXJ3	blue	-0.800003	2.70572e-06	-0.528219	0.00797177	0.811834	1.46776e-06	0.808953	1.70998e-06	-0.554302	0.00494321	-0.843521	2.25824e-07	0.779336	7.19298e-06	-0.260199	0.219467	-0.560352	0.00440025	-0.589056	0.00245689
ASB7	blue	-0.799885	2.72177e-06	-0.661951	0.000426261	0.834026	4.12016e-07	0.747092	2.73598e-05	-0.594789	0.00217284	-0.884277	9.96547e-09	0.809204	1.6876e-06	-0.262057	0.216074	-0.369956	0.0751735	-0.614661	0.0013938
PSIP1	blue	-0.799146	2.82385e-06	-0.713431	9.087e-05	0.783638	5.91953e-06	0.472542	0.0197135	-0.552579	0.00510777	-0.775441	8.54922e-06	0.742434	3.2651e-05	0.225234	0.28997	-0.587843	0.00252089	-0.357004	0.0867962
SH3BGRL2	blue	-0.79914	2.82466e-06	-0.543044	0.0061037	0.809218	1.68635e-06	0.779176	7.24447e-06	-0.576431	0.00319532	-0.840234	2.79307e-07	0.788557	4.71183e-06	-0.29155	0.16688	-0.510188	0.010862	-0.667265	0.000368382
CDK1	blue	-0.799136	2.82526e-06	-0.77049	1.05975e-05	0.805376	2.05991e-06	0.590704	0.00237219	-0.630456	0.000958499	-0.822567	8.1141e-07	0.776466	8.17184e-06	0.0521904	0.808629	-0.468808	0.0208429	-0.482565	0.0169257
LIMA1	blue	-0.798164	2.96482e-06	-0.655176	0.000511362	0.852683	1.21626e-07	0.734314	4.40558e-05	-0.734377	4.39556e-05	-0.847727	1.70834e-07	0.746483	2.80054e-05	0.00562945	0.979172	-0.525672	0.0083362	-0.590445	0.00238531
CDC5L	blue	-0.798079	2.97736e-06	-0.791067	4.18424e-06	0.792642	3.88074e-06	0.624842	0.00109746	-0.607847	0.00162831	-0.835331	3.80177e-07	0.785288	5.48697e-06	0.000269307	0.999004	-0.544161	0.0059792	-0.414943	0.0437767
DIAPH3	blue	-0.797348	3.08684e-06	-0.543047	0.00610334	0.837752	3.26891e-07	0.727178	5.68316e-05	-0.650257	0.000582002	-0.813802	1.32026e-06	0.740253	3.54241e-05	0.0227934	0.915807	-0.618746	0.00126755	-0.588561	0.00248282
MLLT4	blue	-0.796687	3.18883e-06	-0.425175	0.0383417	0.783896	5.8499e-06	0.691696	0.000181217	-0.606776	0.00166806	-0.776936	8.00387e-06	0.722614	6.66148e-05	-0.0193465	0.928504	-0.533066	0.00731484	-0.568948	0.00371579
BRD7	blue	-0.796662	3.19262e-06	-0.323121	0.123534	0.819681	9.55181e-07	0.765187	1.32626e-05	-0.70502	0.000119545	-0.75529	1.98574e-05	0.652199	0.000553159	0.0803773	0.708887	-0.528511	0.00793088	-0.72772	5.57595e-05
U2SURP	blue	-0.796541	3.21162e-06	-0.454205	0.025773	0.912996	4.96068e-10	0.836032	3.63994e-07	-0.911995	5.59944e-10	-0.801741	2.4795e-06	0.608424	0.00160723	0.242983	0.252595	-0.487027	0.0157925	-0.806776	1.91605e-06
PABPC4	blue	-0.796034	3.29251e-06	-0.335482	0.109018	0.878364	1.67554e-08	0.79528	3.41589e-06	-0.81442	1.2768e-06	-0.773783	9.1924e-06	0.600366	0.00192385	0.196495	0.357441	-0.50896	0.0110867	-0.794926	3.47531e-06
CCNG2	blue	-0.794407	3.56388e-06	-0.493271	0.0143119	0.809194	1.68847e-06	0.734338	4.40172e-05	-0.639692	0.000762755	-0.790062	4.38882e-06	0.676555	0.000283447	0.0538489	0.802662	-0.567444	0.00382861	-0.577036	0.00315606
FBXO22	blue	-0.791522	4.0945e-06	-0.428277	0.0368037	0.797658	3.03989e-06	0.776823	8.04402e-06	-0.597226	0.00206086	-0.813377	1.35093e-06	0.705833	0.000116464	-0.154611	0.470691	-0.404677	0.0498197	-0.676755	0.00028182
TMEM165	blue	-0.791124	4.17292e-06	-0.424557	0.0386541	0.770381	1.06473e-05	0.711739	9.60948e-05	-0.618572	0.00127273	-0.744443	3.02668e-05	0.659621	0.000454016	0.135992	0.526334	-0.646253	0.000645594	-0.528708	0.00790334
ZFR	blue	-0.790773	4.24327e-06	-0.418439	0.0418557	0.808177	1.78104e-06	0.672493	0.000318216	-0.694232	0.000167702	-0.715982	8.34596e-05	0.605794	0.00170527	0.288893	0.170958	-0.631217	0.000940907	-0.590188	0.00239843
WDR82P1	blue	-0.790368	4.32561e-06	-0.404886	0.049691	0.841912	2.50726e-07	0.849312	1.5345e-07	-0.788499	4.72472e-06	-0.773351	9.36649e-06	0.619344	0.00124994	0.0558975	0.795307	-0.565275	0.00399637	-0.702375	0.000130062
GJA4	blue	-0.789512	4.50445e-06	-0.529676	0.0077694	0.789382	4.53238e-06	0.584014	0.00273223	-0.590559	0.00237952	-0.753392	2.14101e-05	0.708734	0.000106031	0.202242	0.343266	-0.647797	0.000620388	-0.476862	0.0184696
TUBB3	blue	-0.789427	4.52265e-06	-0.314269	0.134757	0.814635	1.26198e-06	0.756039	1.92724e-05	-0.751606	2.29683e-05	-0.729304	5.27235e-05	0.580957	0.00291155	0.255377	0.228436	-0.506246	0.011597	-0.687862	0.000203449
SF3B1	blue	-0.789225	4.56586e-06	-0.210282	0.324006	0.758149	1.7706e-05	0.774446	8.93004e-06	-0.571639	0.00352097	-0.723082	6.55481e-05	0.640978	0.000738443	-0.0493784	0.818768	-0.513493	0.0102756	-0.72528	6.07352e-05
PRKAA1	blue	-0.78792	4.85467e-06	-0.588796	0.0024705	0.769524	1.10444e-05	0.71211	9.4929e-05	-0.523796	0.00861345	-0.821179	8.77948e-07	0.786568	5.17092e-06	-0.189418	0.375358	-0.52935	0.00781425	-0.536057	0.00693236
MMAB	blue	-0.787158	5.03069e-06	-0.649248	0.000597503	0.833404	4.27992e-07	0.703655	0.000124874	-0.741053	3.43842e-05	-0.802191	2.42377e-06	0.721191	6.99526e-05	0.0843333	0.695213	-0.624116	0.00111662	-0.539895	0.00646626
TTK	blue	-0.786992	5.06983e-06	-0.590379	0.00238872	0.754632	2.03844e-05	0.499732	0.0129014	-0.623223	0.0011406	-0.727869	5.54673e-05	0.660011	0.000449274	0.318481	0.129329	-0.481547	0.0171934	-0.426839	0.0375106
FBRS	blue	-0.786714	5.13577e-06	-0.482084	0.0170518	0.800702	2.61263e-06	0.781948	6.39357e-06	-0.663874	0.000404461	-0.78795	4.84784e-06	0.69466	0.000165508	-0.110503	0.607228	-0.508156	0.0112359	-0.65568	0.000504549
DR1	blue	-0.785168	5.51745e-06	-0.36493	0.0795341	0.848949	1.57282e-07	0.8502	1.44409e-07	-0.761748	1.52926e-05	-0.789478	4.51187e-06	0.624779	0.0010991	0.0392953	0.855347	-0.42397	0.0389525	-0.809913	1.62562e-06
CNOT4	blue	-0.784754	5.6236e-06	-0.754701	2.03282e-05	0.809434	1.66723e-06	0.587059	0.00256301	-0.686261	0.000213415	-0.808242	1.77504e-06	0.74366	3.11781e-05	0.203939	0.339145	-0.581336	0.00288876	-0.439028	0.0318479
PARD3B	blue	-0.784665	5.64689e-06	-0.538014	0.00669134	0.824131	7.41811e-07	0.646421	0.000642805	-0.73062	5.0313e-05	-0.747099	2.73521e-05	0.636402	0.000828122	0.280257	0.184693	-0.622435	0.00116211	-0.528858	0.00788247
HSD17B4	blue	-0.784659	5.64827e-06	-0.435452	0.0334338	0.870469	3.2209e-08	0.856858	9.04772e-08	-0.814532	1.26905e-06	-0.799063	2.83562e-06	0.661058	0.000436724	0.0675811	0.753701	-0.541434	0.00628686	-0.764958	1.33897e-05
ARMCX1	blue	-0.783686	5.90659e-06	-0.349384	0.0942351	0.763614	1.41596e-05	0.67776	0.000273788	-0.580929	0.00291323	-0.709056	0.000104926	0.63862	0.000783555	0.175146	0.413022	-0.738315	3.8061e-05	-0.513492	0.0102758
RPS7	blue	-0.783357	5.99611e-06	-0.450503	0.0271609	0.889347	6.23823e-09	0.868135	3.87599e-08	-0.920792	1.83302e-10	-0.804515	2.15321e-06	0.601722	0.00186713	0.157559	0.462167	-0.397181	0.0546287	-0.848094	1.66653e-07
RPS17	blue	-0.78277	6.15906e-06	-0.37922	0.0676146	0.855732	9.80817e-08	0.754754	2.02857e-05	-0.880231	1.42625e-08	-0.749787	2.46563e-05	0.570743	0.00358482	0.298588	0.156407	-0.438803	0.031946	-0.767213	1.21815e-05
H2AFY	blue	-0.782523	6.22862e-06	-0.473314	0.0194864	0.864859	4.99694e-08	0.7358	4.17395e-05	-0.825876	6.70525e-07	-0.792154	3.97263e-06	0.624944	0.00109478	0.181954	0.394803	-0.41518	0.0436444	-0.724434	6.25505e-05
SMC4	blue	-0.782438	6.25277e-06	-0.595429	0.00214295	0.821325	8.70752e-07	0.577873	0.00310245	-0.745122	2.94974e-05	-0.741823	3.34084e-05	0.624764	0.00109949	0.395212	0.0559496	-0.5175	0.00960026	-0.524353	0.00853028
MKRN1	blue	-0.782123	6.34293e-06	-0.599605	0.00195629	0.839643	2.90028e-07	0.694488	0.000166385	-0.613654	0.00142651	-0.84255	2.40584e-07	0.770567	1.05628e-05	-0.100951	0.638815	-0.548017	0.00556569	-0.56751	0.00382358
IL27RA	blue	-0.78205	6.36417e-06	-0.469669	0.020578	0.85746	8.66318e-08	0.741304	3.40634e-05	-0.804979	2.10245e-06	-0.781743	6.45349e-06	0.619783	0.00123712	0.207196	0.33132	-0.400946	0.0521702	-0.716159	8.29641e-05
KIAA0922	blue	-0.781748	6.45197e-06	-0.344498	0.0992498	0.782399	6.26398e-06	0.776634	8.11168e-06	-0.563981	0.0040994	-0.770776	1.04683e-05	0.714274	8.83596e-05	-0.209033	0.326954	-0.512632	0.0104258	-0.717477	7.93679e-05
ST13	blue	-0.781686	6.47015e-06	-0.289611	0.16985	0.795672	3.35129e-06	0.804918	2.10907e-06	-0.615763	0.00135871	-0.761453	1.54786e-05	0.679074	0.000263583	-0.115739	0.590198	-0.51357	0.0102623	-0.763065	1.44845e-05
KIAA0528	blue	-0.781298	6.58487e-06	-0.577176	0.00314704	0.85083	1.38295e-07	0.706746	0.000113087	-0.756834	1.86685e-05	-0.79696	3.14628e-06	0.681659	0.000244468	0.214694	0.313721	-0.573196	0.00341221	-0.576616	0.00318331
KRI1	blue	-0.781082	6.64955e-06	-0.282526	0.181013	0.770239	1.07119e-05	0.73875	3.74542e-05	-0.566409	0.00390793	-0.738797	3.7389e-05	0.686914	0.0002093	-0.0334944	0.876528	-0.664505	0.00039753	-0.618546	0.00127351
GNL3	blue	-0.779692	7.07905e-06	-0.306953	0.144573	0.76803	1.17684e-05	0.7102	0.000101078	-0.55721	0.00467558	-0.737021	3.9916e-05	0.685225	0.000220089	0.0257764	0.904834	-0.628351	0.00100871	-0.59298	0.00225928
HBM	blue	-0.779684	7.08157e-06	-0.582161	0.00283974	0.739528	3.63913e-05	0.479575	0.0177213	-0.653713	0.000531542	-0.708758	0.000105948	0.599977	0.00194038	0.458982	0.0240666	-0.462669	0.0228131	-0.38899	0.0602872
NPM3	blue	-0.778454	7.48191e-06	-0.580822	0.00291971	0.885859	8.63041e-09	0.818239	1.03524e-06	-0.804934	2.10731e-06	-0.856701	9.15055e-08	0.709905	0.000102057	0.00669974	0.975214	-0.427352	0.0372574	-0.685213	0.000220169
ETNK1	blue	-0.778117	7.59541e-06	-0.376461	0.0698021	0.772404	9.75949e-06	0.805974	1.99737e-06	-0.524162	0.00855872	-0.78789	4.86148e-06	0.735222	4.26272e-05	-0.258452	0.222688	-0.565156	0.00400575	-0.653964	0.000528034
PA2G4	blue	-0.777787	7.70749e-06	-0.371392	0.0739615	0.82405	7.45279e-07	0.694684	0.000165388	-0.717301	7.98391e-05	-0.716465	8.21171e-05	0.593369	0.00224044	0.30546	0.146637	-0.623811	0.00112477	-0.630775	0.000951097
C15orf23	blue	-0.776907	8.01411e-06	-0.4825	0.0169427	0.824518	7.25451e-07	0.695828	0.000159655	-0.733767	4.49371e-05	-0.768357	1.16064e-05	0.648565	0.000608176	0.151444	0.479936	-0.49475	0.0139783	-0.620979	0.0012028
DPY30	blue	-0.774949	8.73584e-06	-0.649993	0.000586019	0.791085	4.18077e-06	0.647782	0.00062063	-0.559322	0.00448896	-0.813995	1.3066e-06	0.771696	1.00621e-05	-0.00336166	0.987562	-0.592648	0.00227547	-0.463982	0.0223795
TUBB2C	blue	-0.772876	9.5617e-06	-0.267406	0.206504	0.780065	6.96139e-06	0.660481	0.0004436	-0.656252	0.000496931	-0.679237	0.000262339	0.56173	0.00428391	0.308487	0.142473	-0.61431	0.00140512	-0.58351	0.00276109
ZNF362	blue	-0.77279	9.59745e-06	-0.554847	0.00489205	0.825358	6.91022e-07	0.664148	0.000401433	-0.862352	6.04267e-08	-0.747419	2.70176e-05	0.594746	0.00217485	0.425446	0.0382054	-0.49903	0.0130488	-0.595511	0.00213913
ZNF45	blue	-0.771952	9.95178e-06	-0.540491	0.0063963	0.772615	9.6705e-06	0.73378	4.49161e-05	-0.564612	0.00404889	-0.805506	2.04621e-06	0.775522	8.51908e-06	-0.23708	0.264659	-0.542685	0.00614411	-0.561835	0.00427515
CCNT1	blue	-0.771937	9.95814e-06	-0.691146	0.000184268	0.798726	2.88345e-06	0.723962	6.35829e-05	-0.589761	0.00242035	-0.864033	5.32208e-08	0.794321	3.57882e-06	-0.287013	0.173886	-0.343106	0.100713	-0.575861	0.00323264
SLC35E3	blue	-0.770112	1.07705e-05	-0.647165	0.000630611	0.792769	3.85715e-06	0.719174	7.49358e-05	-0.542543	0.00616015	-0.851349	1.33435e-07	0.801793	2.47295e-06	-0.30834	0.142673	-0.39514	0.0559986	-0.567766	0.00380423
MYL12B	blue	-0.769718	1.09535e-05	-0.576557	0.00318713	0.862406	6.0182e-08	0.775311	8.59819e-06	-0.794633	3.52503e-06	-0.821264	8.73715e-07	0.682518	0.000238391	0.0967787	0.652808	-0.489564	0.0151766	-0.673344	0.000310642
SLC7A13	blue	-0.769026	1.12811e-05	-0.666971	0.000371389	0.814904	1.24366e-06	0.69577	0.00015994	-0.768686	1.14455e-05	-0.788595	4.70333e-06	0.674296	0.000302345	0.188961	0.376532	-0.493098	0.0143512	-0.573753	0.00337402
ULK3	blue	-0.768811	1.13846e-05	-0.476763	0.0184974	0.814622	1.26289e-06	0.856065	9.57793e-08	-0.621893	0.00117712	-0.828225	5.84238e-07	0.756523	1.89032e-05	-0.330747	0.114422	-0.502427	0.0123478	-0.724121	6.32321e-05
ADO	blue	-0.768585	1.14944e-05	-0.348705	0.0949207	0.794227	3.59518e-06	0.737752	3.8859e-05	-0.698105	0.000148759	-0.748087	2.63324e-05	0.600962	0.00189874	0.104205	0.627983	-0.416714	0.0427948	-0.665597	0.000385766
ARIH1	blue	-0.768367	1.16016e-05	-0.411554	0.0457045	0.828505	5.74634e-07	0.694792	0.000164836	-0.698666	0.000146174	-0.742193	3.29476e-05	0.620335	0.00122118	0.165886	0.438528	-0.504537	0.0119283	-0.675957	0.000288344
PDIA3	blue	-0.768037	1.17646e-05	-0.313139	0.136241	0.790856	4.22656e-06	0.710821	9.90412e-05	-0.684014	0.000228122	-0.701649	0.000133088	0.562336	0.00423353	0.215337	0.312238	-0.518649	0.00941347	-0.673897	0.000305801
AKAP7	blue	-0.767355	1.21089e-05	-0.424784	0.0385388	0.788411	4.74422e-06	0.653198	0.000538815	-0.708445	0.000107033	-0.729341	5.26538e-05	0.597338	0.00205584	0.310857	0.139274	-0.51316	0.0103334	-0.578592	0.00305702
ERP29	blue	-0.767118	1.22304e-05	-0.676282	0.000285672	0.829944	5.27516e-07	0.667588	0.000365086	-0.687043	0.000208495	-0.812519	1.41485e-06	0.703795	0.000124318	0.0294624	0.8913	-0.459512	0.0238832	-0.544153	0.00598012
TRIAP1	blue	-0.767084	1.22479e-05	-0.546789	0.00569468	0.764338	1.37399e-05	0.781759	6.44878e-06	-0.502488	0.0123356	-0.840531	2.74033e-07	0.800152	2.68559e-06	-0.408222	0.0476637	-0.407906	0.047853	-0.607807	0.00162979
STAU1	blue	-0.76624	1.26905e-05	-0.540445	0.0064017	0.816758	1.12361e-06	0.631259	0.000939939	-0.698854	0.00014532	-0.742027	3.3154e-05	0.632822	0.000904663	0.252103	0.234663	-0.570089	0.00363206	-0.577169	0.0031475
HOOK3	blue	-0.766146	1.27406e-05	-0.628116	0.00101446	0.872924	2.64092e-08	0.694504	0.000166304	-0.859994	7.20063e-08	-0.795139	3.43941e-06	0.636253	0.000831176	0.309715	0.14081	-0.476049	0.0186986	-0.612455	0.00146633
CD247	blue	-0.765516	1.30814e-05	-0.51451	0.0101006	0.722796	6.61973e-05	0.469827	0.0205295	-0.562072	0.00425543	-0.70043	0.00013831	0.650037	0.00058536	0.362305	0.0818865	-0.567245	0.00384377	-0.352314	0.0913204
MGAT1	blue	-0.765477	1.31029e-05	-0.473106	0.0195473	0.74591	2.86252e-05	0.689189	0.000195502	-0.519762	0.00923546	-0.765659	1.30034e-05	0.706517	0.000113925	-0.100052	0.641818	-0.465832	0.0217801	-0.580288	0.00295213
KLHL12	blue	-0.765253	1.32262e-05	-0.473505	0.0194306	0.790753	4.24722e-06	0.739571	3.63332e-05	-0.529372	0.00781129	-0.790506	4.29735e-06	0.753382	2.14181e-05	-0.228712	0.282388	-0.579457	0.00300316	-0.610246	0.00154216
SLC38A2	blue	-0.765211	1.32491e-05	-0.52342	0.00866981	0.802206	2.42197e-06	0.752029	2.25903e-05	-0.575333	0.00326762	-0.828222	5.84321e-07	0.734921	4.30959e-05	-0.243392	0.251772	-0.361823	0.0823237	-0.677175	0.00027844
UGDH	blue	-0.763984	1.39436e-05	-0.644383	0.000677281	0.73944	3.65098e-05	0.488248	0.0154936	-0.58942	0.00243797	-0.716054	8.32578e-05	0.659637	0.000453826	0.345973	0.0977159	-0.566582	0.00389458	-0.365064	0.0794156
CRIP2	blue	-0.76379	1.40562e-05	-0.546543	0.00572082	0.712828	9.27037e-05	0.390767	0.0590225	-0.511486	0.0106285	-0.683469	0.000231819	0.65141	0.000564729	0.439838	0.0314976	-0.706836	0.00011276	-0.240478	0.25767
PRCC	blue	-0.763338	1.43224e-05	-0.409274	0.0470385	0.866966	4.2469e-08	0.842162	2.46711e-07	-0.835669	3.72302e-07	-0.796331	3.24492e-06	0.63046	0.000958412	0.0782198	0.716382	-0.484568	0.016409	-0.769116	1.12379e-05
ERG	blue	-0.762818	1.46331e-05	-0.644697	0.000671874	0.747024	2.74311e-05	0.487901	0.015578	-0.637784	0.000800104	-0.712434	9.39187e-05	0.654703	0.000517816	0.418223	0.0419725	-0.606931	0.00166228	-0.360574	0.0834662
PRKRIR	blue	-0.762488	1.48337e-05	-0.340428	0.103576	0.709062	0.000104905	0.662126	0.000424232	-0.432771	0.0346627	-0.710941	9.86511e-05	0.711375	9.72554e-05	-0.139762	0.514822	-0.589267	0.00244589	-0.577506	0.00312589
EXOC4	blue	-0.761748	1.52922e-05	-0.391818	0.0582847	0.85648	9.29697e-08	0.770575	1.05588e-05	-0.852878	1.19982e-07	-0.733282	4.57305e-05	0.539765	0.00648162	0.326163	0.119837	-0.507136	0.0114277	-0.723265	6.51343e-05
NNAT	blue	-0.761686	1.53317e-05	-0.291006	0.16771	0.781812	6.43319e-06	0.752391	2.22713e-05	-0.650332	0.000580865	-0.716755	8.13201e-05	0.618741	0.00126772	0.0510444	0.812758	-0.622783	0.00115257	-0.670728	0.000334443
CFDP1	blue	-0.761362	1.55365e-05	-0.527338	0.0080963	0.846762	1.82262e-07	0.680095	0.000255885	-0.793058	3.80394e-06	-0.769587	1.10147e-05	0.637068	0.000814511	0.217127	0.308136	-0.458872	0.024105	-0.652943	0.000542448
MAGEA2B	blue	-0.760941	1.58066e-05	-0.304466	0.148022	0.755695	1.95391e-05	0.791586	4.08197e-06	-0.556523	0.00473768	-0.753857	2.10197e-05	0.67628	0.000285691	-0.149835	0.484667	-0.492312	0.0145316	-0.661757	0.000428507
SEC23IP	blue	-0.760892	1.58385e-05	-0.328536	0.117012	0.73807	3.84069e-05	0.709017	0.00010506	-0.505405	0.011759	-0.725589	6.0085e-05	0.697288	0.000152588	-0.119151	0.579211	-0.615489	0.00136737	-0.568975	0.00371377
NKTR	blue	-0.760742	1.5936e-05	-0.410294	0.0464378	0.738677	3.75562e-05	0.479649	0.0177014	-0.680897	0.000249975	-0.628825	0.000997233	0.526717	0.00818507	0.604976	0.00173678	-0.632226	0.00091797	-0.422327	0.0397976
RPL38	blue	-0.759835	1.65366e-05	-0.530404	0.00766982	0.745045	2.9584e-05	0.498291	0.0132056	-0.657033	0.000486683	-0.699901	0.000140628	0.622698	0.0011549	0.359139	0.0847922	-0.465986	0.0217308	-0.514106	0.0101698
RBMX2	blue	-0.759828	1.65411e-05	-0.805941	2.00075e-06	0.768219	1.16745e-05	0.462034	0.023025	-0.623763	0.00112604	-0.783447	5.97141e-06	0.743614	3.1232e-05	0.225928	0.288448	-0.51418	0.0101571	-0.322786	0.123946
TRANK1	blue	-0.758934	1.7153e-05	-0.546758	0.00569804	0.796544	3.21119e-06	0.657049	0.000486474	-0.598902	0.00198671	-0.818405	1.02573e-06	0.752682	2.20181e-05	-0.107611	0.616723	-0.347522	0.0961238	-0.60171	0.0018676
SNX6	blue	-0.758142	1.77112e-05	-0.598201	0.00201745	0.765961	1.28401e-05	0.766723	1.24358e-05	-0.531784	0.00748398	-0.852043	1.27174e-07	0.809736	1.64083e-06	-0.429321	0.0362971	-0.337293	0.107001	-0.627243	0.00103605
TSEN54	blue	-0.758025	1.77949e-05	-0.56906	0.00370749	0.773603	9.26445e-06	0.604459	0.00175695	-0.655424	0.000507995	-0.772645	9.65789e-06	0.695038	0.000163596	0.0928619	0.666049	-0.423533	0.0391761	-0.530566	0.00764782
RBM17	blue	-0.757715	1.80193e-05	-0.407328	0.0482006	0.809996	1.61846e-06	0.770376	1.06496e-05	-0.702578	0.00012923	-0.77317	9.4408e-06	0.655022	0.000513452	-0.0590147	0.784149	-0.393719	0.0569679	-0.772488	9.724e-06
TLK2	blue	-0.757593	1.81076e-05	-0.407796	0.0479189	0.825698	6.77506e-07	0.856555	9.2469e-08	-0.744994	2.96408e-05	-0.805684	2.02753e-06	0.675078	0.000295688	-0.135399	0.528156	-0.458942	0.0240807	-0.73946	3.64827e-05
NARFL	blue	-0.756846	1.86599e-05	-0.584194	0.00272193	0.800825	2.59653e-06	0.69868	0.00014611	-0.727875	5.54545e-05	-0.777222	7.90308e-06	0.667946	0.00036148	0.12446	0.562293	-0.529892	0.00773967	-0.53266	0.00736801
IWS1	blue	-0.755945	1.93452e-05	-0.509765	0.0109389	0.821765	8.49279e-07	0.626001	0.00106744	-0.76853	1.15217e-05	-0.720661	7.12339e-05	0.579783	0.00298304	0.380205	0.0668462	-0.530999	0.0075892	-0.588251	0.00249921
PRPF40B	blue	-0.755333	1.98238e-05	-0.619376	0.00124898	0.804361	2.17028e-06	0.537677	0.00673234	-0.743222	3.16968e-05	-0.71801	7.79511e-05	0.607825	0.00162911	0.454298	0.0257388	-0.589166	0.00245116	-0.46079	0.0234451
SFXN2	blue	-0.755252	1.98873e-05	-0.468085	0.0210674	0.858908	7.79824e-08	0.792957	3.82236e-06	-0.864815	5.01362e-08	-0.772974	9.52109e-06	0.613141	0.00144344	0.231201	0.277039	-0.467114	0.021372	-0.730855	4.98927e-05
COPB2	blue	-0.754837	2.02188e-05	-0.296739	0.159112	0.813318	1.3553e-06	0.749052	2.53689e-05	-0.74084	3.46578e-05	-0.709358	0.000103897	0.545778	0.00580273	0.200646	0.347168	-0.496274	0.0136414	-0.730048	5.13474e-05
FRMD4A	blue	-0.754205	2.07326e-05	-0.380125	0.0669084	0.673348	0.000310603	0.483553	0.0166694	-0.473951	0.0193005	-0.626681	0.00105014	0.609613	0.00156452	0.381623	0.0657519	-0.776279	8.23955e-06	-0.300837	0.15316
HMGB2	blue	-0.753778	2.10856e-05	-0.616009	0.00135099	0.776809	8.04895e-06	0.51857	0.00942615	-0.651974	0.000556436	-0.748016	2.6405e-05	0.656642	0.000491785	0.235384	0.268194	-0.358271	0.0856024	-0.491426	0.0147371
UBL4A	blue	-0.753626	2.12127e-05	-0.449204	0.0276618	0.700393	0.000138468	0.550441	0.00531826	-0.600181	0.00193169	-0.661518	0.000431299	0.592042	0.00230526	0.335564	0.108925	-0.652143	0.000553973	-0.374959	0.0710154
MKI67IP	blue	-0.75353	2.12939e-05	-0.552284	0.00513634	0.734585	4.36249e-05	0.69576	0.000159992	-0.534079	0.00718344	-0.79366	3.69505e-06	0.755517	1.96788e-05	-0.170476	0.425782	-0.43502	0.0336292	-0.522942	0.00874206
PLCD1	blue	-0.753208	2.15661e-05	-0.517565	0.00958957	0.773265	9.40168e-06	0.702336	0.000130223	-0.543765	0.0060231	-0.777271	7.88618e-06	0.72205	6.79211e-05	-0.173349	0.417907	-0.577853	0.00310376	-0.570887	0.00357449
PRR13	blue	-0.752603	2.20866e-05	-0.611142	0.00151102	0.814902	1.24376e-06	0.7642	1.38189e-05	-0.724269	6.29102e-05	-0.807517	1.84358e-06	0.698242	0.000148125	-0.0697639	0.745997	-0.461187	0.0233105	-0.614845	0.00138787
UBA52	blue	-0.752512	2.21658e-05	-0.545442	0.00583912	0.711408	9.715e-05	0.572919	0.00343135	-0.554941	0.00488329	-0.736017	4.14103e-05	0.688287	0.000200872	0.0782497	0.716278	-0.454282	0.0257445	-0.438413	0.0321163
GLRX	blue	-0.7521	2.25273e-05	-0.566235	0.00392137	0.754021	2.08841e-05	0.641235	0.000733668	-0.550993	0.00526322	-0.793332	3.75398e-06	0.754169	2.07622e-05	-0.149131	0.486746	-0.380389	0.0667037	-0.557236	0.00467329
ZNF622	blue	-0.750875	2.36337e-05	-0.667139	0.000369666	0.851314	1.33754e-07	0.699991	0.00014023	-0.769609	1.10043e-05	-0.836385	3.56093e-07	0.704241	0.000122563	0.0293787	0.891607	-0.324509	0.121837	-0.647115	0.000631418
SHFM1	blue	-0.750764	2.37362e-05	-0.449963	0.0273683	0.803383	2.28147e-06	0.824014	7.46852e-07	-0.604118	0.00177037	-0.819154	9.83772e-07	0.717257	7.99572e-05	-0.300092	0.154231	-0.45338	0.0260771	-0.672403	0.000319023
IPO7	blue	-0.750267	2.42007e-05	-0.484833	0.0163419	0.752259	2.2387e-05	0.742471	3.26057e-05	-0.48406	0.0165388	-0.771202	1.02787e-05	0.752868	2.18568e-05	-0.205308	0.335842	-0.633968	0.000879514	-0.547624	0.00560671
C6orf192	blue	-0.750231	2.42345e-05	-0.41554	0.0434438	0.84673	1.82647e-07	0.822425	8.18014e-07	-0.860221	7.08104e-08	-0.762933	1.4564e-05	0.59276	0.00227	0.178304	0.404512	-0.469285	0.0206956	-0.739793	3.60349e-05
SNRPD3	blue	-0.750179	2.42834e-05	-0.705586	0.000117392	0.831108	4.91927e-07	0.758195	1.76735e-05	-0.735711	4.18742e-05	-0.84094	2.66947e-07	0.740146	3.55663e-05	-0.10558	0.623428	-0.401492	0.0518214	-0.6212	0.00119656
BCS1L	blue	-0.749203	2.52213e-05	-0.521625	0.00894369	0.770696	1.05042e-05	0.760608	1.60231e-05	-0.534245	0.00716203	-0.818881	9.98903e-07	0.771498	1.01486e-05	-0.313155	0.13622	-0.423318	0.0392863	-0.610774	0.00152375
TAF4	blue	-0.748581	2.58354e-05	-0.193361	0.365313	0.762911	1.45771e-05	0.763977	1.3948e-05	-0.63916	0.000773012	-0.669697	0.000344249	0.583984	0.00273393	0.131448	0.540372	-0.676641	0.000282741	-0.705366	0.000118223
TCF7L2	blue	-0.748513	2.59028e-05	-0.474664	0.0190943	0.820045	9.35871e-07	0.638411	0.000787654	-0.713584	9.04097e-05	-0.745916	2.86183e-05	0.624373	0.00110979	0.219969	0.30169	-0.47709	0.0184057	-0.594827	0.00217106
PPIC	blue	-0.748203	2.62146e-05	-0.520864	0.00906188	0.688182	0.000201509	0.348952	0.0946713	-0.548158	0.00555111	-0.626408	0.00105706	0.593887	0.0022156	0.545293	0.00585519	-0.619827	0.00123586	-0.288828	0.171059
ANGPT1	blue	-0.747612	2.68187e-05	-0.397813	0.0542103	0.802682	2.36421e-06	0.70635	0.00011454	-0.770223	1.07194e-05	-0.710445	0.000100271	0.565417	0.00398524	0.311206	0.138807	-0.527913	0.00801481	-0.624432	0.00110825
RPL23A	blue	-0.747453	2.69828e-05	-0.631463	0.00093527	0.700287	0.000138932	0.420446	0.0407831	-0.556714	0.0047204	-0.681039	0.000248944	0.657212	0.000484362	0.400654	0.052358	-0.595416	0.00214353	-0.298587	0.156409
NCOA1	blue	-0.746106	2.84116e-05	-0.589318	0.00244328	0.761999	1.51356e-05	0.541777	0.00624751	-0.55605	0.00478089	-0.762659	1.47294e-05	0.704214	0.000122667	0.0821945	0.702595	-0.573435	0.0033958	-0.389598	0.0598524
ADD1	blue	-0.744841	2.98138e-05	-0.405267	0.0494558	0.794499	3.54797e-06	0.612396	0.00146831	-0.673478	0.00030946	-0.697882	0.000149796	0.575638	0.0032474	0.288575	0.171451	-0.533991	0.00719476	-0.58094	0.00291258
EMCN	blue	-0.744658	3.00213e-05	-0.380363	0.0667234	0.77926	7.21743e-06	0.659435	0.000456308	-0.702834	0.00012818	-0.688177	0.00020154	0.594975	0.00216412	0.33309	0.111723	-0.652283	0.000551953	-0.60341	0.00179849
STARD3NL	blue	-0.744547	3.01485e-05	-0.727158	5.68729e-05	0.764588	1.3598e-05	0.507746	0.0113126	-0.543465	0.00605649	-0.762789	1.46511e-05	0.715992	8.34301e-05	0.135461	0.527966	-0.645911	0.00065129	-0.31766	0.130375
RNF14	blue	-0.743986	3.07954e-05	-0.646109	0.000647983	0.860682	6.84366e-08	0.753283	2.1502e-05	-0.824801	7.13679e-07	-0.822111	8.32748e-07	0.660092	0.000448283	0.0713546	0.740398	-0.377192	0.069217	-0.683239	0.000233393
C16orf53	blue	-0.743873	3.09279e-05	-0.443853	0.0298045	0.849804	1.48384e-07	0.794666	3.51934e-06	-0.901848	1.7718e-09	-0.763357	1.43107e-05	0.564917	0.00402464	0.202652	0.342269	-0.332695	0.112175	-0.761518	1.54377e-05
C4orf52	blue	-0.743351	3.15429e-05	-0.622004	0.00117404	0.758688	1.73243e-05	0.457513	0.0245815	-0.587366	0.00254644	-0.742002	3.31848e-05	0.677083	0.000279179	0.266607	0.207915	-0.470724	0.0202569	-0.391143	0.0587579
RAP2A	blue	-0.74223	3.29016e-05	-0.481364	0.0172418	0.86788	3.95444e-08	0.854082	1.1026e-07	-0.838908	3.03898e-07	-0.816177	1.16005e-06	0.636687	0.000822262	-0.0197588	0.926985	-0.370906	0.07437	-0.774573	8.88088e-06
SUDS3	blue	-0.740774	3.47434e-05	-0.677032	0.000279589	0.833658	4.21407e-07	0.675938	0.0002885	-0.743728	3.10973e-05	-0.796056	3.2889e-06	0.667044	0.000370643	0.117015	0.586078	-0.422303	0.0398101	-0.581895	0.00285552
RPL37	blue	-0.740733	3.47969e-05	-0.743516	3.1347e-05	0.779267	7.21505e-06	0.608623	0.00159999	-0.647495	0.00062526	-0.807762	1.82013e-06	0.741997	3.31907e-05	-0.0427029	0.842949	-0.309862	0.140611	-0.560499	0.00438772
PTEN	blue	-0.740396	3.52359e-05	-0.432902	0.0346019	0.766147	1.27405e-05	0.548241	0.00554246	-0.648546	0.00060848	-0.668509	0.000355856	0.560207	0.00441268	0.40676	0.0485442	-0.588157	0.00250416	-0.508025	0.0112603
CHTF8	blue	-0.739944	3.58343e-05	-0.461266	0.0232837	0.742415	3.26742e-05	0.714597	8.74135e-05	-0.47423	0.0192197	-0.770204	1.07281e-05	0.741407	3.39327e-05	-0.324687	0.12162	-0.508259	0.0112167	-0.549455	0.00541778
LUC7L3	blue	-0.739217	3.68128e-05	-0.371018	0.0742759	0.779793	7.04707e-06	0.835054	3.86744e-07	-0.638064	0.000794513	-0.73974	3.6106e-05	0.659206	0.00045913	-0.174345	0.415196	-0.581728	0.0028654	-0.74492	2.97246e-05
SRRM1	blue	-0.739178	3.6867e-05	-0.842851	2.3591e-07	0.757745	1.79972e-05	0.417328	0.0424588	-0.602791	0.00182339	-0.767147	1.22156e-05	0.721095	7.0183e-05	0.27359	0.1958	-0.489004	0.0153109	-0.299908	0.154496
RNF34	blue	-0.739097	3.69773e-05	-0.631612	0.000931872	0.774571	8.88152e-06	0.714632	8.73106e-05	-0.513052	0.0103524	-0.831323	4.85611e-07	0.794985	3.46532e-06	-0.35963	0.0843365	-0.442388	0.0304134	-0.558732	0.00454052
TM7SF2	blue	-0.738253	3.81479e-05	-0.607324	0.00164763	0.740905	3.45746e-05	0.611897	0.00148518	-0.490533	0.0149464	-0.729886	5.16448e-05	0.728051	5.51127e-05	-0.0285931	0.894489	-0.757181	1.84102e-05	-0.380945	0.0662734
PSMA7	blue	-0.737193	3.96654e-05	-0.448282	0.0280219	0.771965	9.9463e-06	0.847679	1.71382e-07	-0.566509	0.00390015	-0.798474	2.91965e-06	0.722766	6.62675e-05	-0.368571	0.076357	-0.47479	0.0190581	-0.708725	0.000106061
SETD4	blue	-0.736598	4.05393e-05	-0.545454	0.0058378	0.691315	0.000183327	0.532383	0.00740462	-0.488196	0.0155063	-0.699577	0.000142066	0.660492	0.00044346	0.0445041	0.83641	-0.491652	0.0146843	-0.43501	0.0336339
MEF2C	blue	-0.735881	4.1616e-05	-0.361454	0.0826598	0.814419	1.27687e-06	0.712256	9.44707e-05	-0.820336	9.20728e-07	-0.716149	8.29912e-05	0.523203	0.00870262	0.363492	0.080816	-0.426563	0.0376473	-0.65035	0.000580602
ASH1L	blue	-0.735288	4.25247e-05	-0.410459	0.046341	0.760007	1.64212e-05	0.711592	9.65626e-05	-0.711487	9.68977e-05	-0.679997	0.000256614	0.568206	0.00377111	0.262205	0.215804	-0.693734	0.000170282	-0.5401	0.00644216
QKI	blue	-0.734139	4.4336e-05	-0.589482	0.00243477	0.812298	1.43171e-06	0.650613	0.000576624	-0.766038	1.27984e-05	-0.741199	3.41972e-05	0.624495	0.00110657	0.270095	0.201803	-0.525357	0.00838218	-0.584946	0.00267943
LOC100850889	blue	-0.733834	4.4829e-05	-0.305554	0.146506	0.803072	2.3178e-06	0.77969	7.07947e-06	-0.80441	2.16481e-06	-0.707764	0.000109423	0.528563	0.00792366	0.236086	0.266729	-0.463622	0.0224976	-0.693399	0.000172039
FRY	blue	-0.733684	4.50724e-05	-0.277774	0.188777	0.810534	1.57295e-06	0.749382	2.50468e-05	-0.818554	1.01725e-06	-0.694823	0.000164681	0.505911	0.0116614	0.332005	0.112967	-0.546072	0.00577113	-0.685956	0.000215364
FUS	blue	-0.733555	4.52832e-05	-0.21392	0.315512	0.810071	1.61203e-06	0.79984	2.72788e-06	-0.772479	9.72789e-06	-0.678681	0.000266599	0.516936	0.00969297	0.233472	0.272215	-0.585951	0.00262352	-0.752312	2.23402e-05
RUNDC3B	blue	-0.733532	4.53205e-05	-0.349325	0.0942944	0.731806	4.82247e-05	0.745779	2.87683e-05	-0.480997	0.0173393	-0.718601	7.64071e-05	0.694284	0.000167431	-0.168919	0.430084	-0.64118	0.000734686	-0.612528	0.00146386
TACC2	blue	-0.732427	4.71608e-05	-0.438815	0.0319408	0.805667	2.02927e-06	0.698461	0.000147112	-0.824667	7.19248e-07	-0.720367	7.19521e-05	0.554624	0.004913	0.348614	0.0950133	-0.502924	0.012248	-0.611822	0.00148772
FBXL5	blue	-0.731983	4.79192e-05	-0.400923	0.052185	0.746626	2.78525e-05	0.777315	7.87069e-06	-0.496422	0.013609	-0.78546	5.44348e-06	0.749695	2.47444e-05	-0.332167	0.112781	-0.461812	0.0230995	-0.644565	0.00067414
CRNKL1	blue	-0.731977	4.79298e-05	-0.511836	0.0105662	0.796857	3.16228e-06	0.798304	2.94446e-06	-0.69881	0.000145519	-0.804578	2.14618e-06	0.691385	0.000182938	-0.220736	0.299965	-0.308502	0.142453	-0.740798	3.47132e-05
SNRNP27	blue	-0.731953	4.79697e-05	-0.647979	0.00061748	0.79317	3.78343e-06	0.77176	1.00344e-05	-0.644009	0.000683779	-0.844385	2.13385e-07	0.748879	2.55393e-05	-0.270545	0.201023	-0.319131	0.128505	-0.623664	0.00112869
SLC2A2	blue	-0.730797	4.99963e-05	-0.651606	0.000561833	0.747057	2.73962e-05	0.636317	0.000829872	-0.687369	0.000206473	-0.762989	1.45306e-05	0.659611	0.000454138	0.0537943	0.802859	-0.398057	0.0540491	-0.489701	0.0151438
TMUB1	blue	-0.730772	5.00398e-05	-0.51037	0.010829	0.732951	4.62796e-05	0.590562	0.0023794	-0.567765	0.00380425	-0.730529	5.04765e-05	0.657808	0.00047669	0.07489	0.728	-0.57785	0.00310396	-0.434097	0.0340505
SAR1A	blue	-0.730664	5.02347e-05	-0.556867	0.00470654	0.832376	4.55648e-07	0.810577	1.56935e-06	-0.750465	2.4015e-05	-0.797158	3.11576e-06	0.660906	0.000438519	-0.0366806	0.864883	-0.446897	0.0285699	-0.685529	0.000218116
TUBB2B	blue	-0.730528	5.04784e-05	-0.264255	0.212107	0.740951	3.45155e-05	0.678025	0.000271705	-0.648652	0.000606804	-0.659662	0.00045352	0.529305	0.00782053	0.253387	0.232207	-0.529048	0.00785606	-0.588498	0.00248614
SMC2	blue	-0.72933	5.26748e-05	-0.577438	0.00313023	0.767625	1.19714e-05	0.570669	0.00359016	-0.7275	5.61917e-05	-0.713137	9.17596e-05	0.584496	0.00270483	0.363329	0.0809625	-0.426055	0.0379001	-0.503678	0.0120975
POLB	blue	-0.729161	5.29907e-05	-0.37434	0.07152	0.731581	4.86141e-05	0.795358	3.40299e-06	-0.466771	0.0214808	-0.734238	4.41773e-05	0.70673	0.000113148	-0.298477	0.156568	-0.661704	0.000429131	-0.608605	0.00160065
PIAS1	blue	-0.729013	5.32704e-05	-0.53103	0.00758502	0.739523	3.63985e-05	0.63671	0.000821799	-0.505339	0.0117719	-0.773607	9.26317e-06	0.717675	7.88387e-05	-0.149758	0.484897	-0.425558	0.0381492	-0.483247	0.0167484
SPSB3	blue	-0.728686	5.38907e-05	-0.517015	0.00968002	0.742728	3.22916e-05	0.790337	4.33206e-06	-0.497445	0.0133869	-0.803295	2.2916e-06	0.767565	1.20018e-05	-0.417441	0.0423971	-0.480947	0.0173525	-0.593779	0.00222077
MAP4K3	blue	-0.728082	5.50517e-05	-0.206817	0.332224	0.629493	0.000981203	0.601602	0.00187209	-0.448913	0.0277753	-0.611575	0.00149614	0.588217	0.002501	0.10437	0.627435	-0.609813	0.00155744	-0.49486	0.0139538
ZNF532	blue	-0.727809	5.55834e-05	-0.432475	0.0348006	0.658021	0.000473984	0.35084	0.0927782	-0.539547	0.00650742	-0.590967	0.00235889	0.5507	0.00529241	0.577903	0.00310056	-0.634847	0.000860643	-0.257528	0.224406
TBC1D14	blue	-0.727735	5.57285e-05	-0.331769	0.113239	0.759361	1.68584e-05	0.588007	0.00251214	-0.738735	3.74754e-05	-0.639023	0.00077568	0.478396	0.0180435	0.506896	0.011473	-0.533166	0.00730182	-0.573616	0.00338337
CIR1	blue	-0.727553	5.6088e-05	-0.82401	7.47031e-07	0.757587	1.81124e-05	0.510768	0.0107571	-0.624477	0.00110706	-0.776713	8.08341e-06	0.72749	5.62129e-05	0.150454	0.482847	-0.502226	0.0123885	-0.350389	0.0932279
PSMA1	blue	-0.72699	5.72078e-05	-0.599482	0.00196161	0.765902	1.28719e-05	0.777303	7.87488e-06	-0.502939	0.0122449	-0.84856	1.61483e-07	0.800435	2.64787e-06	-0.468214	0.0210274	-0.348096	0.0955381	-0.607067	0.00165718
NFE2L3	blue	-0.726861	5.74688e-05	-0.365501	0.0790298	0.718183	7.74964e-05	0.636397	0.000828213	-0.558925	0.0045236	-0.687373	0.00020645	0.624741	0.0011001	0.169268	0.429118	-0.658882	0.000463155	-0.478908	0.017903
NCOR1	blue	-0.726856	5.74784e-05	-0.343183	0.100633	0.8134	1.3493e-06	0.674873	0.00029742	-0.838579	3.10284e-07	-0.66384	0.000404842	0.476217	0.0186511	0.484346	0.0164657	-0.516753	0.00972319	-0.676531	0.000283639
TAPT1	blue	-0.726563	5.80723e-05	-0.475039	0.0189864	0.771633	1.00894e-05	0.735098	4.28204e-05	-0.602318	0.00184262	-0.778661	7.41325e-06	0.668879	0.00035221	-0.113458	0.597591	-0.370698	0.074546	-0.632311	0.000916059
CCDC76	blue	-0.726394	5.84175e-05	-0.548204	0.00554631	0.795968	3.30317e-06	0.575966	0.00322575	-0.711762	9.60226e-05	-0.715099	8.59607e-05	0.603336	0.00180146	0.289835	0.169504	-0.514685	0.0100707	-0.543382	0.00606582
KCTD6	blue	-0.726345	5.85175e-05	-0.482989	0.0168152	0.856151	9.51901e-08	0.809664	1.64709e-06	-0.817315	1.08959e-06	-0.795365	3.40182e-06	0.637633	0.000803123	0.0147608	0.945422	-0.422765	0.039571	-0.762847	1.46155e-05
FANCE	blue	-0.726254	5.87046e-05	-0.284056	0.17856	0.664717	0.000395222	0.531072	0.00757944	-0.462926	0.0227276	-0.625369	0.00108372	0.620617	0.00121311	0.142026	0.507967	-0.702847	0.000128128	-0.429026	0.0364397
BLVRB	blue	-0.725657	5.99429e-05	-0.545788	0.00580174	0.834177	4.08193e-07	0.802411	2.39694e-06	-0.822867	7.97604e-07	-0.796899	3.15577e-06	0.62398	0.00112025	-0.0172302	0.936309	-0.34112	0.10283	-0.747145	2.73038e-05
NGLY1	blue	-0.725444	6.03901e-05	-0.185379	0.385811	0.735709	4.18778e-05	0.728463	5.43171e-05	-0.58338	0.00276864	-0.685762	0.00021661	0.557836	0.0046196	0.0108584	0.959838	-0.435092	0.0335964	-0.713383	9.10147e-05
C1GALT1C1	blue	-0.725284	6.07267e-05	-0.653329	0.000536963	0.818048	1.04624e-06	0.7595	1.67635e-05	-0.730005	5.14273e-05	-0.828456	5.76286e-07	0.71452	8.76368e-05	-0.143344	0.503997	-0.358432	0.0854518	-0.648718	0.00060578
SQLE	blue	-0.725093	6.11318e-05	-0.235449	0.268059	0.71654	8.19115e-05	0.776425	8.18687e-06	-0.509523	0.0109832	-0.682189	0.000240706	0.63551	0.000846643	-0.163067	0.446458	-0.714373	8.80675e-05	-0.598046	0.00202429
ZMYND11	blue	-0.724608	6.21729e-05	-0.532346	0.00740952	0.726961	5.72677e-05	0.435029	0.0336252	-0.563244	0.00415904	-0.656227	0.000497268	0.588296	0.00249684	0.449516	0.0275409	-0.620039	0.00122969	-0.349195	0.0944262
DNLZ	blue	-0.723846	6.38398e-05	-0.740105	3.56197e-05	0.722837	6.61059e-05	0.415914	0.0432366	-0.619704	0.00123942	-0.705708	0.000116934	0.647413	0.000626584	0.419085	0.0415078	-0.593839	0.00221787	-0.238993	0.260711
GNPAT	blue	-0.722631	6.65754e-05	-0.373241	0.0724232	0.810777	1.55276e-06	0.724841	6.16712e-05	-0.90419	1.37379e-09	-0.686463	0.000212135	0.476209	0.0186532	0.443689	0.0298723	-0.456008	0.0251178	-0.703155	0.000126882
EIF3F	blue	-0.722437	6.70215e-05	-0.438	0.0322978	0.69123	0.000183799	0.444082	0.0297103	-0.528451	0.00793928	-0.673803	0.000306618	0.601973	0.00185678	0.272821	0.19711	-0.379392	0.0674795	-0.410088	0.0465584
FOXP1	blue	-0.72169	6.87658e-05	-0.548078	0.00555936	0.826321	6.53369e-07	0.728422	5.43952e-05	-0.821288	8.72536e-07	-0.774757	8.8094e-06	0.581015	0.00290803	0.149406	0.485934	-0.338452	0.105724	-0.64305	0.000700687
CCDC34	blue	-0.720635	7.12969e-05	-0.569981	0.00363998	0.723989	6.35234e-05	0.424001	0.0389364	-0.652282	0.000551968	-0.640376	0.00074975	0.556716	0.00472022	0.544009	0.00599606	-0.631355	0.000937729	-0.326872	0.118988
PHF20	blue	-0.720491	7.16485e-05	-0.205707	0.334884	0.70797	0.000108697	0.647583	0.000623837	-0.550537	0.00530862	-0.668578	0.000355171	0.582376	0.00282709	0.0538819	0.802544	-0.50979	0.0109343	-0.579151	0.0030221
PSMG3	blue	-0.719426	7.42958e-05	-0.500483	0.0127451	0.800361	2.65773e-06	0.803689	2.24605e-06	-0.786257	5.24617e-06	-0.754621	2.03928e-05	0.611556	0.00149679	0.0641477	0.765865	-0.478006	0.0181511	-0.658046	0.000473671
C1orf21	blue	-0.71919	7.48951e-05	-0.231782	0.275799	0.750422	2.40548e-05	0.763661	1.41317e-05	-0.63877	0.000780619	-0.685959	0.000215343	0.571803	0.00350937	-0.00372512	0.986217	-0.456282	0.0250197	-0.72445	6.25161e-05
ARCN1	blue	-0.718637	7.63146e-05	-0.563327	0.00415231	0.789986	4.40472e-06	0.759192	1.69745e-05	-0.710845	9.89614e-05	-0.794759	3.50349e-06	0.67107	0.000331245	-0.116937	0.58633	-0.397959	0.0541139	-0.619927	0.00123295
BDP1	blue	-0.71802	7.79235e-05	-0.65951	0.000455379	0.736411	4.08176e-05	0.410066	0.0465716	-0.569211	0.00369637	-0.681526	0.000245425	0.6367	0.000822006	0.391574	0.0584554	-0.641456	0.000729578	-0.279446	0.186019
MLLT11	blue	-0.71678	8.12517e-05	-0.561048	0.00434116	0.764599	1.35918e-05	0.563684	0.00412331	-0.634175	0.000875049	-0.730596	5.0356e-05	0.647923	0.00061838	0.153001	0.47538	-0.493342	0.0142957	-0.472136	0.0198338
RPL13	blue	-0.71639	8.23229e-05	-0.518746	0.00939778	0.823305	7.77871e-07	0.762594	1.47691e-05	-0.845215	2.02013e-07	-0.765443	1.31216e-05	0.591543	0.00233003	0.0745204	0.729293	-0.2864	0.174848	-0.748468	2.59481e-05
FHL3	blue	-0.716213	8.28151e-05	-0.509276	0.0110285	0.751339	2.3209e-05	0.544258	0.00596845	-0.684578	0.00022435	-0.689442	0.000194012	0.587552	0.00253645	0.346675	0.0969911	-0.542781	0.00613326	-0.443234	0.0300606
SNRK	blue	-0.713936	8.93571e-05	-0.156369	0.465599	0.783486	5.96092e-06	0.815034	1.23489e-06	-0.785005	5.55912e-06	-0.66092	0.000438359	0.48854	0.0154227	0.248047	0.242531	-0.5151	0.0100003	-0.805928	2.00212e-06
COL4A3	blue	-0.713613	9.03206e-05	-0.538845	0.00659111	0.830323	5.15661e-07	0.65486	0.000515655	-0.862932	5.78441e-08	-0.735292	4.25192e-05	0.540482	0.00639739	0.361917	0.0822386	-0.370485	0.0747252	-0.644923	0.000667996
RPLP2	blue	-0.713108	9.18468e-05	-0.518388	0.00945558	0.708233	0.000107772	0.658535	0.000467493	-0.589065	0.00245641	-0.745185	2.94261e-05	0.664915	0.000393069	-0.120683	0.574307	-0.330184	0.115077	-0.598714	0.00199492
UMPS	blue	-0.712327	9.42511e-05	-0.494518	0.0140303	0.777865	7.68071e-06	0.775094	8.68044e-06	-0.608517	0.00160384	-0.771573	1.01158e-05	0.711381	9.72366e-05	-0.168729	0.430611	-0.506691	0.0115121	-0.656408	0.000494875
KIAA1598	blue	-0.71217	9.47409e-05	-0.461886	0.0230747	0.822654	8.07374e-07	0.738123	3.83314e-05	-0.768786	1.13969e-05	-0.751621	2.29543e-05	0.611575	0.00149616	0.0698455	0.74571	-0.422171	0.0398788	-0.697117	0.000153401
STMN2	blue	-0.710666	9.95444e-05	-0.228498	0.28285	0.728092	5.50319e-05	0.56153	0.00430062	-0.694228	0.00016772	-0.580764	0.00292318	0.437985	0.0323042	0.5632	0.0041626	-0.616292	0.00134215	-0.555793	0.00480448
ARL8A	blue	-0.708708	0.000106119	-0.340902	0.103064	0.716618	8.16946e-05	0.48074	0.0174079	-0.549126	0.00545137	-0.621743	0.0011813	0.5498	0.00538278	0.397386	0.054493	-0.65481	0.000516347	-0.435866	0.0332469
LCK	blue	-0.708631	0.000106386	-0.549302	0.00543334	0.720865	7.07387e-05	0.702732	0.000128597	-0.553244	0.00504374	-0.799358	2.79421e-06	0.728154	5.49128e-05	-0.323471	0.123104	-0.210116	0.324397	-0.606748	0.00166914
MFF	blue	-0.708182	0.00010795	-0.361443	0.0826701	0.741098	3.43259e-05	0.767338	1.21174e-05	-0.496718	0.0135443	-0.750904	2.3607e-05	0.684688	0.000223619	-0.320438	0.126861	-0.49291	0.0143941	-0.634629	0.000865287
TMEM209	blue	-0.707862	0.000109076	-0.610909	0.00151905	0.729984	5.14661e-05	0.532874	0.00733994	-0.559896	0.00443938	-0.730591	5.03655e-05	0.692635	0.000176107	0.117072	0.585895	-0.501207	0.0125958	-0.438572	0.0320469
TCERG1	blue	-0.7061	0.000115469	-0.198783	0.351757	0.727153	5.68813e-05	0.821882	8.43678e-07	-0.649529	0.000593146	-0.688195	0.000201431	0.558517	0.0045594	-0.0696979	0.74623	-0.434213	0.0339972	-0.757736	1.80034e-05
ARL3	blue	-0.705818	0.000116521	-0.70032	0.000138785	0.735461	4.22578e-05	0.605073	0.00173302	-0.542925	0.00611708	-0.755308	1.98434e-05	0.728674	5.39121e-05	-0.0721732	0.737522	-0.513726	0.0102353	-0.442691	0.0302869
CSNK1A1	blue	-0.705767	0.00011671	-0.289533	0.16997	0.684032	0.000228	0.770649	1.05257e-05	-0.44714	0.0284732	-0.695294	0.000162306	0.667318	0.000367835	-0.300751	0.153283	-0.545428	0.00584063	-0.636215	0.000831971
COX19	blue	-0.705648	0.000117158	-0.328777	0.116727	0.787669	4.91199e-06	0.769805	1.0913e-05	-0.719313	7.45831e-05	-0.691081	0.000184632	0.537635	0.00673743	0.115663	0.590442	-0.514173	0.0101583	-0.707634	0.000109886
MMAA	blue	-0.702793	0.00012835	-0.480414	0.0174953	0.777778	7.71073e-06	0.747457	2.69784e-05	-0.735013	4.2953e-05	-0.725032	6.12628e-05	0.594604	0.00218155	0.137597	0.521419	-0.552874	0.00507923	-0.581814	0.00286027
CEP78	blue	-0.702619	0.000129061	-0.382239	0.0652814	0.682692	0.000237179	0.557564	0.00464388	-0.59601	0.00211612	-0.65691	0.000488283	0.55299	0.00506811	0.145246	0.498294	-0.295924	0.160315	-0.539888	0.00646712
TAGLN2	blue	-0.702156	0.000130971	-0.636425	0.000827645	0.745848	2.86928e-05	0.531885	0.00747063	-0.703934	0.000123768	-0.723417	6.47946e-05	0.602423	0.00183834	0.265497	0.209885	-0.320452	0.126844	-0.447448	0.028351
LNX1	blue	-0.702031	0.000131488	-0.275498	0.192576	0.763589	1.4174e-05	0.7131	9.18719e-05	-0.775219	8.63314e-06	-0.647204	0.000629973	0.461542	0.0231904	0.326401	0.119553	-0.523818	0.00861018	-0.65981	0.000451714
AJAP1	blue	-0.701862	0.000132197	-0.102743	0.632839	0.725931	5.93704e-05	0.833099	4.36032e-07	-0.609832	0.00155675	-0.647004	0.000633235	0.530937	0.00759758	-0.0301361	0.888829	-0.558658	0.00454701	-0.774919	8.74718e-06
FRG1	blue	-0.701747	0.000132678	-0.39907	0.0533843	0.74326	3.16516e-05	0.752098	2.25287e-05	-0.712249	9.44947e-05	-0.695317	0.000162195	0.575414	0.00326222	0.00473829	0.982469	-0.432711	0.0346908	-0.67831	0.000269473
SRSF1	blue	-0.701595	0.000133317	-0.287001	0.173905	0.712975	9.22514e-05	0.774045	9.08778e-06	-0.507554	0.0113487	-0.709743	0.000102599	0.660797	0.000439815	-0.288191	0.172048	-0.453756	0.0259383	-0.693028	0.000174001
MAP2K6	blue	-0.701478	0.000133812	-0.40275	0.0510232	0.762497	1.48286e-05	0.725982	5.92656e-05	-0.654874	0.000515472	-0.737093	3.98109e-05	0.632887	0.000903201	-0.072667	0.735788	-0.333415	0.111353	-0.712009	9.52439e-05
AP2A2	blue	-0.701277	0.000134662	-0.39325	0.0572906	0.772178	9.85521e-06	0.560257	0.00440837	-0.797892	3.00505e-06	-0.628913	0.000995101	0.45364	0.0259811	0.595277	0.00215001	-0.53521	0.00703895	-0.545423	0.00584113
GNAI1	blue	-0.7005	0.000138003	-0.400274	0.0526025	0.71376	8.9882e-05	0.775126	8.66839e-06	-0.554024	0.00496941	-0.73406	4.44624e-05	0.651354	0.000565555	-0.200259	0.34812	-0.469024	0.0207762	-0.613116	0.00144426
SERP1	blue	-0.700326	0.000138759	-0.258014	0.223501	0.717407	7.95532e-05	0.841626	2.55416e-07	-0.531065	0.00758032	-0.722084	6.78414e-05	0.641778	0.000723667	-0.361733	0.0824055	-0.448254	0.028033	-0.730963	4.96998e-05
WDR1	blue	-0.700269	0.000139011	-0.548424	0.00552348	0.727186	5.68169e-05	0.526205	0.00825881	-0.690365	0.000188679	-0.684202	0.000226857	0.555179	0.00486121	0.346334	0.0973432	-0.3229	0.123805	-0.494208	0.0140997
CTNND1	blue	-0.699977	0.000140292	-0.262751	0.214815	0.776595	8.12555e-06	0.63898	0.000776518	-0.784159	5.77985e-06	-0.623332	0.00113765	0.46315	0.0226533	0.424732	0.0385654	-0.518243	0.00947914	-0.678373	0.000268985
SREK1IP1	blue	-0.69925	0.000143527	-0.315889	0.13265	0.785223	5.50333e-06	0.82132	8.7099e-07	-0.699641	0.00014178	-0.712622	9.33376e-05	0.584123	0.00272598	-0.0246743	0.908887	-0.47412	0.0192514	-0.760796	1.5901e-05
ACVR1	blue	-0.69887	0.000145244	-0.149867	0.484574	0.718164	7.75459e-05	0.816459	1.14222e-06	-0.54471	0.00591876	-0.699444	0.000142658	0.600152	0.00193294	-0.243092	0.252374	-0.42647	0.0376936	-0.764281	1.37729e-05
LOC100848433	blue	-0.698722	0.000145918	-0.45442	0.025694	0.745838	2.87039e-05	0.589688	0.00242412	-0.685306	0.000219563	-0.657616	0.000479154	0.55286	0.00508061	0.361276	0.0828225	-0.672557	0.000317643	-0.440273	0.0313102
C16orf72	blue	-0.698496	0.000146954	-0.393963	0.0568008	0.755298	1.98512e-05	0.829217	5.50876e-07	-0.673505	0.000309221	-0.746734	2.77374e-05	0.626632	0.0010514	-0.192271	0.368074	-0.342365	0.1015	-0.7571	1.84705e-05
RASGRP2	blue	-0.698201	0.000148313	-0.524443	0.008517	0.717214	8.00739e-05	0.402423	0.0512297	-0.630046	0.000968111	-0.647848	0.000619578	0.537332	0.00677453	0.525208	0.00840413	-0.478461	0.0180257	-0.371675	0.0737244
FAM89A	blue	-0.697985	0.000149317	-0.491177	0.0147951	0.667388	0.000367121	0.40133	0.0519244	-0.523888	0.00859971	-0.614188	0.00140909	0.561591	0.00429548	0.419306	0.0413896	-0.52519	0.00840673	-0.341164	0.102783
RPL7	blue	-0.697609	0.000151075	-0.459394	0.023924	0.702619	0.000129061	0.467939	0.0211132	-0.639588	0.000764762	-0.622716	0.00115441	0.536479	0.00687983	0.457209	0.0246891	-0.483149	0.0167739	-0.455694	0.0252309
ARFRP1	blue	-0.697514	0.000151519	-0.440674	0.0311389	0.746769	2.77005e-05	0.621041	0.00120105	-0.677436	0.000276357	-0.66748	0.000366186	0.569011	0.00371112	0.281669	0.182397	-0.585323	0.00265831	-0.495636	0.0137815
CALM1	blue	-0.696993	0.000153995	-0.499777	0.012892	0.753798	2.10695e-05	0.603799	0.00178298	-0.539486	0.00651467	-0.709956	0.000101889	0.645144	0.000664221	0.0491845	0.819468	-0.588622	0.00247963	-0.500365	0.0127695
KDM4C	blue	-0.696813	0.000154857	-0.356793	0.0869961	0.788194	4.7928e-06	0.673515	0.000309139	-0.77485	8.77374e-06	-0.688051	0.000202304	0.496774	0.0135321	0.311225	0.138781	-0.399501	0.0531033	-0.669096	0.000350082
WDR38	blue	-0.695857	0.000159512	-0.438396	0.0321238	0.81676	1.12344e-06	0.742824	3.21756e-05	-0.871667	2.92509e-08	-0.717025	8.05843e-05	0.500224	0.0127987	0.238463	0.2618	-0.374132	0.0716902	-0.723984	6.35343e-05
TPR	blue	-0.69399	0.000168949	-0.56729	0.00384029	0.766115	1.27573e-05	0.548689	0.00549612	-0.793341	3.75241e-06	-0.665826	0.000383331	0.51615	0.00982355	0.491488	0.0147226	-0.520334	0.00914502	-0.4446	0.0294976
ST3GAL4	blue	-0.693595	0.000171009	-0.351623	0.0920022	0.827657	6.04142e-07	0.794041	3.62772e-06	-0.945098	3.64759e-12	-0.698448	0.000147174	0.458121	0.0243672	0.354746	0.0889524	-0.365089	0.0793939	-0.78442	5.71083e-06
HNRNPL	blue	-0.693089	0.00017368	-0.191799	0.369274	0.757939	1.78569e-05	0.724145	6.31795e-05	-0.687291	0.000206958	-0.651325	0.000565993	0.508128	0.0112412	0.1358	0.526923	-0.424182	0.0388445	-0.76622	1.27014e-05
NDUFB4	blue	-0.692834	0.000175038	-0.687621	0.000204921	0.720719	7.10933e-05	0.603764	0.00178438	-0.610339	0.00153892	-0.734706	4.34346e-05	0.680789	0.000250761	0.0244126	0.909849	-0.513243	0.0103191	-0.4531	0.0261811
YWHAQ	blue	-0.692638	0.00017609	-0.201368	0.345399	0.595661	0.0021322	0.511579	0.0106119	-0.424228	0.0388209	-0.553644	0.00500549	0.541687	0.0062578	0.223837	0.293052	-0.642669	0.000707511	-0.42272	0.0395943
DSE	blue	-0.692129	0.000178845	-0.429164	0.036373	0.801688	2.48611e-06	0.667336	0.000367656	-0.866068	4.55327e-08	-0.676678	0.000282446	0.483047	0.0168002	0.401633	0.0517315	-0.379611	0.0673086	-0.69818	0.000148411
TCEAL2	blue	-0.69189	0.000180147	-0.325023	0.121213	0.798916	2.85629e-06	0.673344	0.000310641	-0.846806	1.8172e-07	-0.642522	0.000710141	0.447447	0.0283514	0.467773	0.0211648	-0.483814	0.0166019	-0.681883	0.000242875
DHCR7	blue	-0.690903	0.000185631	-0.171298	0.42352	0.677833	0.000273208	0.642541	0.000709809	-0.572817	0.00343842	-0.563746	0.00411834	0.486072	0.0160299	0.278642	0.187342	-0.796476	3.2219e-06	-0.502453	0.0123426
ADCK5	blue	-0.690748	0.000186505	-0.452374	0.0264521	0.743337	3.15602e-05	0.715879	8.3746e-05	-0.666117	0.000380264	-0.69656	0.000156079	0.573678	0.0033791	0.0574474	0.789754	-0.495734	0.0137599	-0.578527	0.00306115
SKA2	blue	-0.690656	0.000187024	-0.445394	0.0291743	0.701562	0.000133457	0.647676	0.000622337	-0.621833	0.00117879	-0.673904	0.000305739	0.588403	0.0024912	0.143761	0.502744	-0.454109	0.0258081	-0.568079	0.0037806
TERF2IP	blue	-0.689884	0.000191445	-0.403632	0.0504695	0.68407	0.000227745	0.694125	0.000168252	-0.509437	0.010999	-0.692731	0.000175588	0.632542	0.00091089	-0.143424	0.503756	-0.518212	0.00948414	-0.502654	0.0123021
RWDD4	blue	-0.689724	0.000192374	-0.643413	0.000694253	0.722678	6.64682e-05	0.550791	0.00528332	-0.551384	0.00522453	-0.726792	5.76079e-05	0.687507	0.000205623	0.0720856	0.737829	-0.482117	0.017043	-0.425392	0.0382326
PTPN11	blue	-0.68936	0.000194495	-0.520718	0.00908482	0.794188	3.60186e-06	0.669674	0.000344468	-0.670209	0.00033935	-0.733225	4.58245e-05	0.6189	0.001263	0.050177	0.815886	-0.432524	0.0347779	-0.641891	0.000721602
SLC1A1	blue	-0.688278	0.000200928	-0.505712	0.0116996	0.684141	0.000227264	0.414343	0.0441132	-0.588137	0.00250524	-0.623441	0.0011347	0.524246	0.00854625	0.497583	0.0133573	-0.564032	0.00409526	-0.295871	0.160394
COPE	blue	-0.686543	0.000211632	-0.49419	0.0141037	0.742104	3.30576e-05	0.780783	6.73975e-06	-0.616628	0.00133174	-0.749148	2.52751e-05	0.659284	0.000458162	-0.250272	0.238195	-0.382814	0.0648438	-0.640195	0.000753168
C11H9ORF116	blue	-0.686476	0.000212052	-0.350548	0.0930692	0.699148	0.000143988	0.54596	0.00578322	-0.587219	0.00255432	-0.598899	0.00198685	0.537358	0.00677136	0.342016	0.101872	-0.664662	0.000395819	-0.5302	0.00769765
TSPAN4	blue	-0.686328	0.000212991	-0.552116	0.00515267	0.662654	0.000418178	0.397622	0.0543366	-0.549733	0.00538959	-0.621601	0.00118526	0.56342	0.00414473	0.447436	0.0283556	-0.557724	0.00462957	-0.275862	0.191964
PARL	blue	-0.685751	0.00021668	-0.659872	0.000450958	0.727099	5.69904e-05	0.725395	6.04932e-05	-0.511895	0.0105558	-0.803021	2.32383e-06	0.761931	1.51779e-05	-0.438639	0.0320174	-0.301694	0.151935	-0.585382	0.00265505
AKAP9	blue	-0.685401	0.000218945	-0.502065	0.012421	0.642939	0.000702666	0.413013	0.0448665	-0.527036	0.00813933	-0.635047	0.000856397	0.582184	0.00283838	0.273842	0.195372	-0.518856	0.00938017	-0.252353	0.234184
CLPTM1L	blue	-0.685178	0.000220394	-0.221365	0.298554	0.773183	9.43525e-06	0.810612	1.56647e-06	-0.659572	0.000454617	-0.690685	0.00018686	0.556597	0.00473097	-0.0523751	0.807964	-0.432299	0.0348831	-0.782033	6.36913e-06
TMEM208	blue	-0.683343	0.000232676	-0.511749	0.0105817	0.77189	9.97836e-06	0.770521	1.05833e-05	-0.797383	3.08144e-06	-0.73215	4.76323e-05	0.551702	0.00519322	0.0873539	0.684833	-0.328753	0.116756	-0.68525	0.000219929
ARMC10	blue	-0.683237	0.000233406	-0.398946	0.0534657	0.739396	3.65698e-05	0.664373	0.000398963	-0.783826	5.86872e-06	-0.641822	0.000722868	0.459242	0.0239765	0.32695	0.118895	-0.405702	0.0491886	-0.62832	0.00100947
NANS	blue	-0.683026	0.000234863	-0.574515	0.00332235	0.744814	2.98442e-05	0.780894	6.70617e-06	-0.627748	0.0010235	-0.76611	1.276e-05	0.674326	0.000302089	-0.263399	0.213645	-0.343896	0.0998804	-0.641677	0.000725528
AIMP2	blue	-0.68276	0.000236703	-0.48677	0.0158561	0.708526	0.000106751	0.781403	6.55363e-06	-0.561478	0.00430497	-0.745978	2.85511e-05	0.670934	0.000332513	-0.267573	0.20621	-0.426339	0.0377587	-0.597438	0.00205135
PIP4K2A	blue	-0.682565	0.000238061	-0.426882	0.0374894	0.698567	0.000146626	0.769377	1.11136e-05	-0.440853	0.0310623	-0.757541	1.8146e-05	0.738733	3.74786e-05	-0.452967	0.0262305	-0.491095	0.0148145	-0.595303	0.00214882
C21H14orf109	blue	-0.679508	0.000260289	-0.463214	0.0226322	0.708074	0.000108329	0.743908	3.08861e-05	-0.614838	0.0013881	-0.727735	5.573e-05	0.642694	0.000707056	-0.20378	0.33953	-0.363133	0.0811387	-0.624215	0.00111398
SMS	blue	-0.678816	0.000265563	-0.472582	0.0197016	0.795591	3.36444e-06	0.829681	5.35842e-07	-0.723077	6.55598e-05	-0.783428	5.97661e-06	0.631021	0.000945411	-0.228923	0.281933	-0.322143	0.124739	-0.71267	9.31877e-05
MLH1	blue	-0.678124	0.000270926	-0.79238	3.92992e-06	0.707151	0.000111619	0.47901	0.0178752	-0.604618	0.0017507	-0.736156	4.12003e-05	0.694145	0.000168149	0.0933491	0.664396	-0.371507	0.0738656	-0.337568	0.106697
ASMTL	blue	-0.677292	0.000277506	-0.0453983	0.833168	0.73362	4.51769e-05	0.816961	1.11109e-06	-0.725507	6.02567e-05	-0.607386	0.00164532	0.447223	0.0284402	0.153752	0.473189	-0.545534	0.00582914	-0.787401	4.97407e-06
THRAP3	blue	-0.676929	0.000280416	-0.367952	0.0768898	0.683629	0.000230729	0.456769	0.0248455	-0.54008	0.00644447	-0.576816	0.00317032	0.510386	0.0108261	0.404653	0.0498346	-0.637235	0.000811129	-0.401613	0.0517437
TMEM176B	blue	-0.675955	0.000288364	-0.454697	0.0255928	0.801369	2.52649e-06	0.774434	8.93492e-06	-0.843405	2.27541e-07	-0.732263	4.74401e-05	0.542043	0.00621708	0.133605	0.533687	-0.365969	0.0786171	-0.706074	0.000115565
ENO4	blue	-0.67503	0.00029609	-0.445722	0.0290414	0.767009	1.22869e-05	0.722346	6.72324e-05	-0.679677	0.000259015	-0.713658	9.0187e-05	0.596682	0.0020854	-0.0407349	0.850105	-0.490895	0.0148612	-0.637149	0.000812871
DSG2	blue	-0.674334	0.000302024	-0.324243	0.122161	0.676282	0.000285672	0.676423	0.000284516	-0.485797	0.0160987	-0.677555	0.00027541	0.63611	0.000834142	-0.168852	0.430268	-0.485427	0.0161916	-0.570724	0.00358619
IGFBP4	blue	-0.67418	0.000303346	-0.272619	0.197456	0.7434	3.14845e-05	0.580411	0.00294459	-0.791592	4.08077e-06	-0.602912	0.00181853	0.411834	0.0455428	0.578157	0.00308447	-0.442887	0.0302048	-0.587495	0.0025395
RUVBL1	blue	-0.673884	0.000305911	-0.195893	0.358944	0.74703	2.74248e-05	0.772083	9.89556e-06	-0.651013	0.000570629	-0.663184	0.000412167	0.523811	0.00861116	0.0417378	0.846457	-0.468293	0.0210025	-0.718042	7.78667e-05
USP39	blue	-0.672694	0.000316411	-0.107925	0.61569	0.664003	0.000403034	0.744169	3.05831e-05	-0.507696	0.011322	-0.620195	0.00122521	0.541912	0.006232	-0.123114	0.566562	-0.531221	0.00755932	-0.693429	0.000171883
TGFB2	blue	-0.671733	0.000325115	-0.346391	0.0972839	0.656344	0.000495709	0.443751	0.0298464	-0.540243	0.00642535	-0.549391	0.00542434	0.477969	0.0181611	0.50371	0.0120913	-0.705801	0.000116585	-0.339496	0.104585
RCN1	blue	-0.671421	0.000327991	-0.381399	0.0659239	0.79208	3.98669e-06	0.655192	0.000511141	-0.866514	4.39885e-08	-0.676502	0.000283874	0.462438	0.0228898	0.399103	0.0533632	-0.277414	0.189375	-0.703179	0.000126786
LTA4H	blue	-0.669533	0.000345831	-0.579557	0.00299697	0.740193	3.55041e-05	0.553725	0.00499778	-0.764839	1.34565e-05	-0.670391	0.000337623	0.512831	0.0103909	0.361575	0.0825496	-0.400808	0.0522591	-0.506855	0.0114809
USP22	blue	-0.668803	0.00035295	-0.462821	0.0227625	0.680796	0.000250713	0.424938	0.0384612	-0.524716	0.00847647	-0.619155	0.00125547	0.542122	0.00620798	0.354565	0.0891271	-0.555263	0.00485336	-0.312397	0.137223
UBE2Q2	blue	-0.668012	0.000360811	-0.340737	0.103242	0.642682	0.000707272	0.577433	0.00313053	-0.533758	0.00722481	-0.650822	0.000573486	0.537194	0.00679151	0.064917	0.763134	-0.271493	0.199386	-0.478874	0.0179124
SERPINB6	blue	-0.667939	0.000361543	-0.641462	0.000729474	0.72885	5.35783e-05	0.546961	0.00567645	-0.669556	0.000345612	-0.72236	6.72012e-05	0.624829	0.00109778	0.0913967	0.671027	-0.340569	0.103422	-0.498548	0.0131508
RPUSD4	blue	-0.667213	0.000368906	-0.439918	0.0314632	0.777673	7.74667e-06	0.817449	1.08159e-06	-0.766455	1.25764e-05	-0.732057	4.77916e-05	0.569764	0.00365579	-0.0972705	0.651152	-0.348039	0.0955966	-0.740896	3.45866e-05
TRIM39	blue	-0.66716	0.000369451	-0.391084	0.0587995	0.792938	3.82584e-06	0.784908	5.58398e-06	-0.688903	0.000197188	-0.752784	2.19299e-05	0.626096	0.00106499	-0.133948	0.532627	-0.339626	0.104443	-0.740355	3.529e-05
RPL35	blue	-0.666713	0.000374058	-0.536225	0.00691146	0.722148	6.76925e-05	0.550016	0.00536093	-0.62099	0.00120248	-0.693032	0.000173983	0.589718	0.00242258	0.104951	0.625511	-0.390521	0.0591968	-0.515159	0.0099902
PSMB4	blue	-0.666199	0.00037941	-0.620098	0.00122801	0.68771	0.000204377	0.695146	0.000163052	-0.524489	0.00851008	-0.755769	1.94821e-05	0.709214	0.000104385	-0.297247	0.158365	-0.369974	0.0751583	-0.510734	0.0107632
CTNNB1	blue	-0.66587	0.000382868	-0.500571	0.012727	0.735279	4.25382e-05	0.667696	0.000364001	-0.604716	0.00174689	-0.692699	0.000175761	0.603821	0.00178214	-0.0426104	0.843285	-0.536591	0.00686598	-0.533007	0.0073225
DCTN5	blue	-0.665142	0.000390626	-0.430441	0.0357603	0.741385	3.39607e-05	0.703464	0.000125638	-0.681333	0.000246812	-0.71976	7.34567e-05	0.58159	0.00287361	0.0352952	0.869943	-0.34045	0.103551	-0.584469	0.00270632
WDFY1	blue	-0.664278	0.000400012	-0.378734	0.0679958	0.62915	0.000989415	0.6581	0.000472985	-0.379553	0.0673537	-0.681106	0.000248455	0.63497	0.000858032	-0.342269	0.101602	-0.376943	0.069416	-0.531816	0.00747972
NOL8	blue	-0.66423	0.000400538	-0.251775	0.235293	0.75624	1.91183e-05	0.815295	1.21741e-06	-0.765873	1.28875e-05	-0.688305	0.000200767	0.522369	0.00882936	-0.0311003	0.885295	-0.338723	0.105429	-0.785772	5.36555e-06
AKR7A2	blue	-0.663635	0.000407113	-0.584823	0.00268634	0.711718	9.61617e-05	0.641649	0.000726031	-0.688442	0.000199943	-0.7042	0.000122724	0.594775	0.00217351	0.070145	0.744655	-0.360686	0.0833634	-0.478942	0.0178938
NSFL1C	blue	-0.663286	0.000411024	-0.385036	0.0631749	0.716752	8.1328e-05	0.789791	4.44547e-06	-0.54509	0.00587725	-0.725016	6.12966e-05	0.658974	0.000462001	-0.336581	0.107791	-0.431121	0.0354372	-0.621302	0.00119367
PLDN	blue	-0.662796	0.000416558	-0.464722	0.0221381	0.79422	3.59629e-06	0.701131	0.000135284	-0.909031	7.94775e-10	-0.68979	0.000191991	0.448919	0.027773	0.373424	0.0722723	-0.280337	0.184562	-0.673699	0.000307523
TSSC4	blue	-0.661021	0.000437155	-0.755542	1.96587e-05	0.712512	9.36748e-05	0.520378	0.00913809	-0.578571	0.00305837	-0.732693	4.67122e-05	0.675986	0.00028811	0.0853948	0.691559	-0.478051	0.0181386	-0.310468	0.139795
CLEC4G	blue	-0.660898	0.000438619	-0.510431	0.0108179	0.768968	1.13089e-05	0.684787	0.000222969	-0.739938	3.58421e-05	-0.747493	2.69409e-05	0.591971	0.00230877	0.0454507	0.832978	-0.312108	0.137605	-0.585935	0.00262441
CXHXorf69	blue	-0.66053	0.000443006	-0.402272	0.0513251	0.670215	0.00033929	0.522492	0.00881057	-0.590891	0.00236272	-0.584019	0.0027319	0.540776	0.00636304	0.414472	0.0440405	-0.700368	0.000138576	-0.40894	0.0472361
PAOX	blue	-0.6605	0.000443371	-0.515421	0.00994598	0.758788	1.72547e-05	0.801562	2.502e-06	-0.720637	7.12909e-05	-0.75902	1.70935e-05	0.603349	0.00180093	-0.216657	0.309211	-0.230274	0.279024	-0.704543	0.000121384
C14H8orf37	blue	-0.659617	0.000454071	-0.590315	0.00239196	0.729464	5.24253e-05	0.494931	0.013938	-0.652765	0.000544994	-0.678602	0.000267207	0.58202	0.00284807	0.226457	0.28729	-0.437725	0.0324189	-0.458463	0.0242476
CIZ1	blue	-0.658949	0.000462313	-0.528927	0.00787284	0.643465	0.000693333	0.351454	0.0921687	-0.51695	0.00969074	-0.612522	0.00146408	0.575139	0.00328051	0.349025	0.0945976	-0.54124	0.00630931	-0.241041	0.256524
C1orf54	blue	-0.658914	0.000462756	-0.526625	0.00819824	0.690598	0.000187356	0.488213	0.0155022	-0.727172	5.68442e-05	-0.619107	0.00125689	0.469555	0.0206128	0.488117	0.0155255	-0.349092	0.0945299	-0.457224	0.0246837
WDR77	blue	-0.658835	0.000463739	-0.205539	0.335287	0.703803	0.00012429	0.802072	2.43835e-06	-0.615619	0.00136327	-0.665288	0.00038906	0.5343	0.00715497	-0.121467	0.571805	-0.39607	0.0553709	-0.715977	8.34728e-05
PICK1	blue	-0.658072	0.000473329	-0.572739	0.00344382	0.6571	0.000485808	0.318726	0.129018	-0.607474	0.00164206	-0.592024	0.00230612	0.506432	0.0115615	0.57875	0.00304712	-0.474258	0.0192116	-0.28303	0.180203
MRPL30	blue	-0.657868	0.000475932	-0.495683	0.0137713	0.751347	2.32021e-05	0.742239	3.28911e-05	-0.68314	0.000234071	-0.737208	3.96434e-05	0.619201	0.00125413	-0.124301	0.562797	-0.379047	0.0677502	-0.643242	0.000697269
HMGCS1	blue	-0.657263	0.000483698	-0.0387517	0.857328	0.670243	0.000339022	0.718103	7.77066e-05	-0.52976	0.00775779	-0.557358	0.00466236	0.466548	0.0215513	0.0590861	0.783894	-0.703693	0.000124726	-0.636974	0.000816409
C6orf115	blue	-0.656379	0.000495247	-0.56225	0.00424065	0.687341	0.000206646	0.537867	0.00670924	-0.667133	0.000369723	-0.660827	0.000439466	0.537161	0.00679557	0.271019	0.200203	-0.360729	0.0833236	-0.436018	0.0331784
C5H12orf41	blue	-0.654253	0.000524016	-0.157193	0.463219	0.633377	0.000892407	0.706137	0.000115331	-0.529346	0.00781481	-0.578191	0.00308234	0.513006	0.0103604	0.065258	0.761925	-0.581103	0.00290273	-0.568073	0.00378106
PPDPF	blue	-0.653278	0.000537688	-0.513455	0.0102822	0.628521	0.00100459	0.329862	0.115453	-0.517209	0.00964798	-0.593348	0.00224146	0.564028	0.00409557	0.43579	0.0332812	-0.574307	0.00333639	-0.231018	0.27743
NEDD1	blue	-0.652206	0.000553068	-0.36826	0.0766241	0.605471	0.00171766	0.617208	0.00131387	-0.479587	0.0177183	-0.603918	0.00177826	0.588172	0.00250339	-0.0398495	0.853329	-0.562611	0.00421088	-0.488462	0.0154417
GNB2	blue	-0.651944	0.000556876	-0.295886	0.160371	0.628414	0.00100718	0.53184	0.00747663	-0.373545	0.0721726	-0.623624	0.00112977	0.586427	0.00259738	-0.0562503	0.794043	-0.463772	0.0224484	-0.426934	0.0374632
TMOD3	blue	-0.65173	0.000560009	-0.382788	0.0648639	0.689431	0.000194081	0.51637	0.00978692	-0.656962	0.000487608	-0.609043	0.00158487	0.470314	0.0203813	0.361507	0.0826118	-0.282837	0.180512	-0.55019	0.00534347
EIF4B	blue	-0.651287	0.000566555	-0.21635	0.309914	0.748363	2.60532e-05	0.742449	3.26327e-05	-0.767103	1.22381e-05	-0.652929	0.000542652	0.447865	0.028186	0.109613	0.610144	-0.21204	0.319883	-0.844116	2.17187e-07
UCK2	blue	-0.650524	0.000577972	-0.578028	0.00309265	0.754221	2.0719e-05	0.663255	0.000411368	-0.781103	6.64298e-06	-0.713181	9.16259e-05	0.5605	0.00438766	0.151834	0.478793	-0.350425	0.0931922	-0.566812	0.0038769
MFAP1	blue	-0.649999	0.000585936	-0.317414	0.130689	0.78114	6.63194e-06	0.691931	0.000179923	-0.931316	4.01567e-11	-0.61488	0.00138676	0.373887	0.0718914	0.519115	0.00933856	-0.361148	0.08294	-0.729232	5.28573e-05
PNN	blue	-0.648603	0.000607578	-0.622097	0.00117146	0.69525	0.000162529	0.467728	0.021179	-0.68329	0.000233045	-0.650813	0.000573618	0.570299	0.00361688	0.325228	0.120965	-0.414841	0.043834	-0.403891	0.0503082
SLC25A1	blue	-0.647389	0.000626971	-0.273019	0.196773	0.559742	0.00445259	0.325916	0.120135	-0.407145	0.0483111	-0.490248	0.0150138	0.488528	0.0154257	0.475783	0.018774	-0.766056	1.27887e-05	-0.238108	0.262533
GNAT2	blue	-0.646871	0.000635402	-0.589649	0.0024261	0.627621	0.00102665	0.285445	0.176354	-0.514838	0.0100446	-0.584075	0.00272875	0.557661	0.00463518	0.472534	0.0197159	-0.567394	0.00383241	-0.190912	0.371533
TBL1X	blue	-0.645749	0.000653996	-0.656983	0.000487339	0.720968	7.04905e-05	0.566411	0.00390773	-0.647142	0.00063097	-0.749267	2.51586e-05	0.639224	0.000771768	0.0227366	0.916016	-0.177745	0.406013	-0.527056	0.00813646
PCM1	blue	-0.645537	0.000657574	-0.293226	0.164344	0.778685	7.40529e-06	0.684164	0.000227111	-0.859057	7.71336e-08	-0.624954	0.00109451	0.414663	0.0439333	0.410525	0.0463026	-0.383287	0.0644858	-0.739165	3.68841e-05
CPPED1	blue	-0.644015	0.000683686	-0.366612	0.078054	0.760449	1.61277e-05	0.723237	6.51975e-05	-0.816882	1.11593e-06	-0.646642	0.000639157	0.468768	0.0208552	0.226184	0.287886	-0.375225	0.0707993	-0.694195	0.000167891
PRPF4	blue	-0.643678	0.000689577	-0.206371	0.333292	0.615385	0.00137065	0.721777	6.85605e-05	-0.312385	0.137238	-0.652807	0.000544392	0.65521	0.0005109	-0.460998	0.0233745	-0.508926	0.011093	-0.567548	0.00382074
FAM135A	blue	-0.643083	0.000700109	-0.296684	0.159193	0.646238	0.000645836	0.629257	0.000986832	-0.62412	0.00111651	-0.593992	0.00221056	0.454835	0.0255427	0.223645	0.293478	-0.388064	0.0609543	-0.53931	0.00653558
TRIM11	blue	-0.642809	0.000704992	-0.388795	0.0604272	0.71954	7.40093e-05	0.832545	4.5098e-07	-0.556856	0.00470756	-0.736739	4.03307e-05	0.654948	0.000514458	-0.422411	0.039754	-0.36936	0.0756811	-0.736645	4.04703e-05
PTPRF	blue	-0.640821	0.000741381	-0.413989	0.0443125	0.645123	0.000664586	0.369206	0.0758129	-0.631604	0.000932055	-0.547824	0.00558583	0.456345	0.0249967	0.60002	0.00193855	-0.531538	0.00751692	-0.339347	0.104747
C20orf108	blue	-0.640239	0.000752341	-0.339437	0.10465	0.716812	8.1164e-05	0.801712	2.48314e-06	-0.55748	0.00465139	-0.727223	5.67426e-05	0.641533	0.000728159	-0.338142	0.106064	-0.329069	0.116383	-0.697674	0.000150766
GPX7	blue	-0.638596	0.00078402	-0.298451	0.156607	0.726911	5.73679e-05	0.689348	0.000194567	-0.652021	0.000555761	-0.657586	0.000479534	0.549196	0.00544415	0.0352355	0.870162	-0.462987	0.0227073	-0.672236	0.000320531
NCBP1	blue	-0.637963	0.000796534	-0.324453	0.121905	0.714013	8.91286e-05	0.768252	1.16581e-05	-0.649812	0.000588789	-0.681507	0.000245557	0.536225	0.0069115	-0.193167	0.365803	-0.2795	0.18593	-0.72063	7.13078e-05
HEATR7A	blue	-0.63763	0.000803188	-0.624668	0.00110203	0.66297	0.000414586	0.54672	0.00570201	-0.462573	0.0228448	-0.685085	0.000221009	0.659351	0.000457333	-0.0724693	0.736482	-0.57067	0.00359008	-0.289941	0.169342
HNRNPA3	blue	-0.637204	0.000811763	-0.124709	0.561505	0.774281	8.99466e-06	0.800063	2.69761e-06	-0.873879	2.44189e-08	-0.59813	0.00202058	0.372864	0.0727353	0.316729	0.131567	-0.368972	0.0760132	-0.871013	3.08329e-08
NMNAT1	blue	-0.63673	0.000821399	-0.673406	0.000310091	0.699861	0.000140804	0.443701	0.029867	-0.715029	8.61631e-05	-0.656143	0.00049838	0.52032	0.00914724	0.386656	0.0619792	-0.340175	0.103849	-0.381952	0.0655005
EHBP1L1	blue	-0.636699	0.00082202	-0.233993	0.271114	0.728667	5.39265e-05	0.726489	5.8222e-05	-0.760345	1.61964e-05	-0.616085	0.00134861	0.437658	0.0324483	0.236327	0.266225	-0.482932	0.0168302	-0.645061	0.000665644
CAPN1	blue	-0.636561	0.000824857	-0.113306	0.598088	0.703561	0.000125253	0.640737	0.000742954	-0.696888	0.000154498	-0.57137	0.00354003	0.398218	0.0539428	0.37942	0.0674576	-0.502989	0.0122348	-0.647644	0.000622847
NELL2	blue	-0.63517	0.000853796	-0.197514	0.354902	0.709462	0.000103545	0.815773	1.18601e-06	-0.617742	0.00129764	-0.64984	0.000588371	0.516852	0.00970681	-0.126483	0.555906	-0.470499	0.0203252	-0.709247	0.000104275
ABI2	blue	-0.634261	0.000873185	-0.133522	0.533943	0.686982	0.000208879	0.66356	0.000407953	-0.627253	0.0010358	-0.55355	0.00501443	0.40012	0.0527024	0.253508	0.231978	-0.529457	0.00779947	-0.632166	0.000919326
ACTA2	blue	-0.633532	0.000889006	-0.0994127	0.64396	0.66639	0.000377414	0.746815	2.76518e-05	-0.564216	0.00408051	-0.615407	0.00136996	0.489201	0.0152636	-0.0882544	0.681749	-0.358401	0.0854808	-0.687572	0.000205225
SSRP1	blue	-0.630621	0.000954678	-0.166428	0.437013	0.713634	9.02584e-05	0.621263	0.00119476	-0.726271	5.86693e-05	-0.570635	0.00359262	0.395448	0.0557905	0.345936	0.0977535	-0.382027	0.0654428	-0.674177	0.000303371
SGK3	blue	-0.630191	0.000964716	-0.70745	0.000110542	0.665398	0.000387879	0.456187	0.0250534	-0.560286	0.00440593	-0.702947	0.000127723	0.616867	0.00132435	0.135113	0.529037	-0.249145	0.240384	-0.34421	0.0995508
RAB11A	blue	-0.628785	0.000998182	-0.336141	0.108281	0.578957	0.00303422	0.373944	0.0718449	-0.478008	0.0181504	-0.529665	0.00777089	0.456932	0.0247875	0.46625	0.0216462	-0.549887	0.00537402	-0.256989	0.225411
DTX1	blue	-0.628251	0.00101117	-0.614748	0.001391	0.60276	0.00182467	0.46626	0.021643	-0.52596	0.00829435	-0.650708	0.000575197	0.604595	0.00175162	0.0174058	0.935661	-0.332638	0.11224	-0.312276	0.137383
CPNE2	blue	-0.626624	0.00105159	-0.246066	0.246437	0.7462	2.83098e-05	0.693267	0.000172733	-0.875342	2.16294e-08	-0.616234	0.00134395	0.377959	0.068608	0.368423	0.0764841	-0.273812	0.195424	-0.714261	8.83959e-05
ARL4C	blue	-0.626506	0.00105457	-0.628244	0.00101134	0.623246	0.00113997	0.307721	0.14352	-0.486453	0.0159348	-0.594771	0.00217369	0.550815	0.00528094	0.418736	0.0416956	-0.450033	0.0273412	-0.212006	0.319964
TATDN1	blue	-0.625304	0.00108539	-0.349356	0.0942635	0.672862	0.000314909	0.738936	3.71974e-05	-0.457546	0.0245697	-0.685223	0.000220101	0.624984	0.00109374	-0.338008	0.106213	-0.419561	0.0412531	-0.632186	0.000918861
SNRPB2	blue	-0.625087	0.00109105	-0.493795	0.0141929	0.64883	0.000604016	0.673238	0.000311572	-0.447368	0.0283828	-0.716956	8.07723e-05	0.679919	0.000257196	-0.439599	0.0316005	-0.302913	0.150206	-0.54953	0.00541021
MAZ	blue	-0.623885	0.00112277	-0.201565	0.344919	0.722885	6.59944e-05	0.633228	0.000895673	-0.794268	3.58795e-06	-0.569772	0.00365518	0.393715	0.0569708	0.436601	0.0329173	-0.503174	0.012198	-0.656564	0.000492816
NUCKS1	blue	-0.623129	0.00114314	-0.655565	0.000506099	0.727074	5.70402e-05	0.570892	0.00357414	-0.712481	9.37715e-05	-0.70773	0.000109547	0.598314	0.00201246	0.109577	0.610265	-0.344469	0.09928	-0.475451	0.0188686
LSS	blue	-0.620283	0.00122268	-0.359405	0.0845454	0.579492	0.00300095	0.363686	0.0806422	-0.44017	0.0313546	-0.490486	0.0149576	0.485788	0.0161009	0.455736	0.0252158	-0.813728	1.3256e-06	-0.206439	0.333129
HDAC5	blue	-0.620022	0.0012302	-0.180909	0.397569	0.661851	0.000427418	0.621209	0.00119628	-0.582097	0.00284354	-0.578138	0.00308565	0.467039	0.0213958	0.137997	0.520198	-0.417368	0.0424371	-0.605038	0.00173435
CHD4	blue	-0.619316	0.00125075	-0.168451	0.431382	0.708797	0.000105814	0.618263	0.00128196	-0.730731	5.01147e-05	-0.558868	0.00452855	0.388003	0.0609981	0.343004	0.100821	-0.394604	0.0563626	-0.681139	0.000248216
ADAMTS17	blue	-0.614702	0.00139248	-0.551375	0.00522545	0.72423	6.29935e-05	0.544167	0.00597857	-0.704219	0.000122649	-0.670056	0.000340807	0.537551	0.00674772	0.227582	0.284838	-0.343411	0.100391	-0.515283	0.00996917
HSD11B1	blue	-0.613988	0.00141559	-0.415428	0.0435064	0.651254	0.000567041	0.399211	0.0532925	-0.671933	0.000323289	-0.54895	0.00546936	0.414223	0.0441808	0.664139	0.000401533	-0.447417	0.0283632	-0.392733	0.0576481
NPM1	blue	-0.61318	0.00144214	-0.205513	0.335349	0.709124	0.000104692	0.781418	6.54915e-06	-0.715985	8.34497e-05	-0.644417	0.000676694	0.477607	0.0182616	-0.0960493	0.655266	-0.183075	0.391846	-0.84358	2.24958e-07
INO80B	blue	-0.613166	0.00144259	-0.488178	0.0155107	0.742455	3.26252e-05	0.736034	4.13848e-05	-0.799556	2.76679e-06	-0.677828	0.000273247	0.508653	0.0111435	0.100623	0.639908	-0.345326	0.0983864	-0.64673	0.000637713
CENPM	blue	-0.61257	0.00146247	-0.329268	0.116149	0.56024	0.00440987	0.38112	0.0661386	-0.444653	0.0294758	-0.481363	0.0172419	0.42859	0.0366513	0.466225	0.0216543	-0.663646	0.000407	-0.244949	0.248655
LOC100298968	blue	-0.612449	0.00146654	-0.53701	0.00681416	0.683177	0.000233821	0.535982	0.00694185	-0.580962	0.00291123	-0.660957	0.000437914	0.56654	0.00389778	0.117303	0.585151	-0.430823	0.0355782	-0.433213	0.034458
UBTF	blue	-0.611294	0.00150576	-0.249713	0.239279	0.748109	2.63097e-05	0.75162	2.29554e-05	-0.916052	3.39671e-10	-0.612731	0.00145708	0.37966	0.0672705	0.31228	0.137377	-0.298492	0.156547	-0.749352	2.50758e-05
MAP4	blue	-0.610778	0.00152361	-0.341715	0.102192	0.683541	0.000231323	0.455834	0.0251805	-0.732101	4.77158e-05	-0.550121	0.00535042	0.378983	0.0678005	0.6012	0.00188878	-0.41204	0.045424	-0.450723	0.027077
PTN	blue	-0.610566	0.00153099	-0.240646	0.257328	0.584794	0.002688	0.320915	0.126265	-0.571139	0.00355652	-0.455752	0.0252101	0.361566	0.0825576	0.734279	4.41114e-05	-0.558182	0.00458894	-0.318054	0.129872
OSTF1	blue	-0.608934	0.0015888	-0.458153	0.0243561	0.658797	0.000464212	0.630356	0.000960848	-0.610326	0.00153936	-0.674229	0.000302929	0.530535	0.00765205	-0.11791	0.583196	-0.120292	0.575557	-0.624306	0.00111158
RGMB	blue	-0.608894	0.00159022	-0.227238	0.285586	0.632897	0.000902996	0.539926	0.00646266	-0.59143	0.00233567	-0.565238	0.00399927	0.452533	0.0263925	0.267876	0.205677	-0.435044	0.0336183	-0.533466	0.00726274
EXOSC7	blue	-0.608862	0.00159136	-0.398428	0.0538051	0.662584	0.000418968	0.812844	1.39032e-06	-0.587996	0.00251276	-0.69775	0.000150415	0.603247	0.00180504	-0.393589	0.057057	-0.253981	0.231079	-0.692511	0.000176774
SLC7A7	blue	-0.608843	0.00159205	-0.435737	0.0333049	0.641215	0.000734041	0.575884	0.00323114	-0.518305	0.00946898	-0.676027	0.000287764	0.544618	0.00592887	-0.120291	0.575558	-0.0613082	0.775965	-0.551083	0.00525427
N4BP2L2	blue	-0.606399	0.00168225	-0.289853	0.169477	0.670712	0.000334594	0.811119	1.5248e-06	-0.544289	0.00596507	-0.676345	0.000285157	0.585846	0.0026293	-0.35633	0.0874351	-0.321792	0.125174	-0.739356	3.66247e-05
DSTN	blue	-0.606182	0.00169048	-0.13613	0.525911	0.725047	6.12303e-05	0.752751	2.19577e-05	-0.852969	1.19224e-07	-0.554909	0.0048863	0.332176	0.11277	0.443785	0.0298324	-0.478707	0.0179581	-0.74748	2.69553e-05
SEC61G	blue	-0.606141	0.00169206	-0.432179	0.0349392	0.711988	9.5312e-05	0.805851	2.01014e-06	-0.689526	0.000193523	-0.686567	0.000211482	0.549252	0.00543844	-0.20211	0.343587	-0.266577	0.207967	-0.740205	3.54874e-05
ASCC2	blue	-0.605519	0.0017158	-0.462226	0.0229607	0.643009	0.000701411	0.431956	0.0350434	-0.612146	0.00147675	-0.568427	0.00375455	0.469803	0.0205369	0.401177	0.0520223	-0.498525	0.0131559	-0.321028	0.126124
ZNF691	blue	-0.605234	0.00172678	-0.395108	0.0560202	0.681177	0.000247937	0.595113	0.00215768	-0.635963	0.000837192	-0.607573	0.0016384	0.495736	0.0137595	0.184797	0.38733	-0.419372	0.0413545	-0.559983	0.0044319
GOLPH3	blue	-0.605018	0.00173516	-0.571941	0.00349966	0.718372	7.7003e-05	0.546921	0.00568069	-0.698961	0.000144834	-0.661727	0.000428866	0.537065	0.00680739	0.181173	0.396869	-0.372262	0.0732349	-0.518183	0.0094888
SRD5A1	blue	-0.604087	0.00177157	-0.0306065	0.887104	0.641637	0.000726257	0.576788	0.0031721	-0.663683	0.000406578	-0.471892	0.0199064	0.307947	0.14321	0.49464	0.0140028	-0.551894	0.00517443	-0.58808	0.00250827
AKT2	blue	-0.603725	0.00178594	-0.201658	0.344692	0.597866	0.00203228	0.440555	0.0311898	-0.479502	0.0177412	-0.517165	0.00965521	0.440038	0.0314113	0.337375	0.10691	-0.505898	0.0116639	-0.43022	0.0358658
PPP3CB	blue	-0.60335	0.00180089	-0.513747	0.0102317	0.57149	0.00353148	0.284948	0.177141	-0.404018	0.050229	-0.554286	0.00494466	0.497406	0.0133954	0.379006	0.0677823	-0.528107	0.00798759	-0.142463	0.506649
PPIAL4A	blue	-0.601675	0.00186904	-0.353661	0.090003	0.720745	7.10296e-05	0.602182	0.00184821	-0.735459	4.22607e-05	-0.595948	0.00211896	0.437614	0.0324678	0.316077	0.132408	-0.391271	0.0586679	-0.64004	0.000756111
GNA11	blue	-0.600722	0.0019088	-0.448965	0.0277549	0.738939	3.71945e-05	0.724973	6.13886e-05	-0.830614	5.06765e-07	-0.667868	0.000362263	0.473317	0.0194856	0.0802626	0.709285	-0.238659	0.261398	-0.680982	0.000249352
HNRNPC	blue	-0.60023	0.00192961	-0.142455	0.506671	0.655516	0.00050676	0.73192	4.80269e-05	-0.475128	0.018961	-0.604217	0.00176645	0.528805	0.0078899	-0.243297	0.251963	-0.480781	0.017397	-0.678883	0.000265044
CTNNBIP1	blue	-0.599527	0.00195965	-0.51611	0.00983024	0.678453	0.000268364	0.606038	0.00169594	-0.680981	0.000249363	-0.662003	0.000425658	0.537386	0.00676799	0.0884345	0.681133	-0.338485	0.105688	-0.505667	0.0117084
ZNF768	blue	-0.599315	0.0019688	-0.148667	0.488119	0.667606	0.000364911	0.734757	4.3354e-05	-0.678009	0.000271826	-0.531157	0.00756801	0.369048	0.0759481	0.233604	0.271936	-0.566529	0.00389862	-0.670507	0.000336521
CD93	blue	-0.5985	0.00200428	-0.262115	0.215969	0.587035	0.00256429	0.360696	0.0833539	-0.568326	0.00376208	-0.467353	0.021297	0.36267	0.0815563	0.66402	0.000402843	-0.493726	0.0142085	-0.356692	0.0870912
RPLP1	blue	-0.595685	0.00213108	-0.633734	0.000884604	0.578868	0.00303972	0.278376	0.187782	-0.48113	0.0173039	-0.580475	0.00294069	0.541094	0.00632615	0.291968	0.166244	-0.27015	0.201707	-0.282112	0.18168
CBX5	blue	-0.594744	0.00217497	-0.65977	0.000452206	0.667699	0.000363966	0.417876	0.0421604	-0.622409	0.00116284	-0.633264	0.000894894	0.541204	0.00631346	0.211236	0.321765	-0.277939	0.188505	-0.419407	0.0413355
MAFG	blue	-0.594537	0.0021847	-0.182862	0.392408	0.703933	0.000123773	0.67846	0.000268311	-0.69076	0.000186438	-0.56144	0.00430817	0.393904	0.0568407	0.221729	0.297741	-0.412921	0.0449191	-0.716109	8.31031e-05
GGNBP2	blue	-0.593653	0.00222678	-0.168379	0.431581	0.72466	6.20608e-05	0.741452	3.38746e-05	-0.768021	1.1773e-05	-0.563291	0.00415522	0.361575	0.0825496	0.254139	0.230778	-0.465823	0.0217829	-0.752782	2.19316e-05
AP1S1	blue	-0.593365	0.00224064	-0.243438	0.25168	0.60745	0.00164295	0.629687	0.000976607	-0.399372	0.0531875	-0.589576	0.00242991	0.555923	0.00479245	-0.146861	0.493478	-0.615238	0.00137534	-0.431655	0.0351849
C1H21ORF70	blue	-0.591757	0.00231938	-0.401253	0.0519735	0.619173	0.00125495	0.734621	4.35675e-05	-0.482956	0.0168239	-0.670008	0.000341265	0.63269	0.000907577	-0.43088	0.0355515	-0.323059	0.12361	-0.588024	0.00251125
GSTA4	blue	-0.589119	0.00245362	-0.143022	0.504963	0.608553	0.00160256	0.647109	0.000631509	-0.48418	0.0165082	-0.562104	0.00425279	0.473947	0.0193016	-0.106161	0.621508	-0.437671	0.0324427	-0.564987	0.00401914
COIL	blue	-0.589039	0.0024578	-0.45387	0.0258961	0.640015	0.000756593	0.413479	0.0446017	-0.597009	0.00207061	-0.571399	0.00353796	0.476394	0.0186012	0.415851	0.0432711	-0.359936	0.0840541	-0.390969	0.0588801
DSC2	blue	-0.587721	0.00252738	-0.359222	0.0847155	0.639162	0.000772974	0.575831	0.00323466	-0.569664	0.00366308	-0.58093	0.00291318	0.503451	0.0121427	0.09764	0.649909	-0.605038	0.00173438	-0.428842	0.0365291
CHD2	blue	-0.58582	0.00263072	-0.507393	0.011379	0.668056	0.000360375	0.384412	0.0636401	-0.711709	9.61896e-05	-0.548673	0.0054978	0.397655	0.0543142	0.59963	0.00195523	-0.391228	0.0586984	-0.371561	0.0738205
ACTL6A	blue	-0.585256	0.00266208	-0.191826	0.369204	0.599517	0.0019601	0.751169	2.33639e-05	-0.468778	0.0208523	-0.595201	0.00215358	0.54185	0.00623916	-0.333641	0.111096	-0.335437	0.109068	-0.694686	0.000165376
ZYG11B	blue	-0.584338	0.00271378	-0.113955	0.595978	0.621403	0.00119083	0.795824	3.32642e-06	-0.546705	0.00570365	-0.572497	0.00346066	0.466285	0.0216353	-0.198931	0.351392	-0.46466	0.0221583	-0.671086	0.000331091
UBP1	blue	-0.582876	0.00279786	-0.321609	0.125401	0.553997	0.00497204	0.571381	0.00353928	-0.368557	0.0763689	-0.582163	0.00283966	0.587521	0.00253809	-0.1531	0.475091	-0.567696	0.0038095	-0.401275	0.0519598
FARP1	blue	-0.582199	0.00283754	-0.0109056	0.959664	0.64025	0.000752122	0.627356	0.00103323	-0.666559	0.000375656	-0.477645	0.0182511	0.319648	0.127853	0.39527	0.0559103	-0.537233	0.00678675	-0.604033	0.00177372
PDE4DIP	blue	-0.579676	0.00298959	-0.0946871	0.659866	0.574055	0.00335341	0.747592	2.68385e-05	-0.388532	0.0606159	-0.583976	0.00273439	0.534128	0.00717705	-0.399655	0.0530036	-0.376027	0.0701508	-0.662301	0.000422214
PSMA2	blue	-0.578555	0.00305934	-0.369411	0.0756376	0.694591	0.000165862	0.835417	3.78161e-07	-0.619336	0.00125016	-0.703907	0.000123876	0.56573	0.00396068	-0.379784	0.0671736	-0.137206	0.522615	-0.780145	6.93641e-06
TBC1D4	blue	-0.578526	0.00306118	-0.516138	0.00982554	0.621519	0.00118757	0.37456	0.0713406	-0.590543	0.00238037	-0.547738	0.00559482	0.447755	0.0282296	0.456115	0.0250794	-0.457851	0.0244621	-0.296733	0.159121
TNC	blue	-0.578285	0.00307639	-0.0704403	0.743615	0.610617	0.00152919	0.494269	0.0140861	-0.688219	0.000201286	-0.43849	0.0320827	0.284207	0.178319	0.675627	0.000291079	-0.492521	0.0144834	-0.532711	0.00736132
WDYHV1	blue	-0.576064	0.0032193	-0.296367	0.15966	0.680293	0.000254416	0.771638	1.00874e-05	-0.562635	0.00420888	-0.644642	0.000672815	0.558707	0.00454265	-0.275445	0.192665	-0.471207	0.0201116	-0.660633	0.000441773
PEX13	blue	-0.575166	0.00327872	-0.210196	0.324208	0.570614	0.0035941	0.650708	0.000575201	-0.40079	0.0522708	-0.573783	0.00337198	0.528339	0.00795495	-0.213513	0.316456	-0.370575	0.0746497	-0.606575	0.00167564
SPR	blue	-0.574647	0.00331346	-0.405422	0.0493607	0.623947	0.00112113	0.612386	0.00146863	-0.43444	0.0338933	-0.627384	0.00103254	0.583347	0.00277052	-0.245097	0.248361	-0.432526	0.0347771	-0.470305	0.0203838
TARS2	blue	-0.573551	0.00338783	-0.225475	0.289442	0.59166	0.00232421	0.709582	0.000103142	-0.442154	0.0305118	-0.584147	0.00272461	0.539955	0.00645917	-0.285555	0.17618	-0.514847	0.0100432	-0.584255	0.00271846
NUDT6	blue	-0.573245	0.0034088	-0.450629	0.0271128	0.621328	0.00119294	0.649679	0.000590829	-0.5085	0.0111719	-0.648047	0.00061639	0.593436	0.00223722	-0.238432	0.261864	-0.324268	0.12213	-0.538594	0.00662132
LGALS1	blue	-0.572283	0.00347563	-0.285036	0.177002	0.592597	0.00227797	0.398197	0.053957	-0.68318	0.000233797	-0.449142	0.0276859	0.303474	0.149415	0.700991	0.000135883	-0.500093	0.012826	-0.36175	0.0823904
HNRNPUL1	blue	-0.57184	0.00350677	-0.661334	0.000433468	0.597305	0.0020573	0.259595	0.220577	-0.490136	0.0150403	-0.597557	0.00204605	0.553092	0.00505829	0.290188	0.168962	-0.231751	0.275865	-0.253639	0.231728
MAGED4B	blue	-0.571819	0.00350824	-0.0232063	0.914287	0.607707	0.00163346	0.6999	0.000140632	-0.466968	0.0214182	-0.526123	0.00827071	0.435333	0.0334877	-0.11946	0.57822	-0.527991	0.00800387	-0.63969	0.000762796
RLIM	blue	-0.571662	0.00351933	-0.362456	0.0817493	0.583501	0.00276165	0.609082	0.00158346	-0.500977	0.0126431	-0.574339	0.00333418	0.486276	0.0159789	-0.0770645	0.720406	-0.410727	0.0461848	-0.454086	0.0258166
IREB2	blue	-0.570944	0.00357045	0.125665	0.558484	0.606752	0.00166898	0.788858	4.64555e-06	-0.620391	0.00121958	-0.494278	0.0140841	0.32586	0.120203	0.0492597	0.819197	-0.377411	0.069043	-0.805181	2.08077e-06
RARA	blue	-0.570239	0.00362118	-0.590528	0.00238112	0.608726	0.00159629	0.326435	0.119511	-0.550889	0.00527353	-0.572045	0.00349228	0.529173	0.00783879	0.359255	0.0846852	-0.387782	0.061158	-0.259411	0.220916
NEK4	blue	-0.568968	0.00371428	-0.66701	0.000370995	0.608356	0.0016097	0.291395	0.167117	-0.556141	0.00477252	-0.584558	0.00270129	0.497511	0.0133727	0.402031	0.0514783	-0.313378	0.135926	-0.278146	0.188162
CEP57	blue	-0.568457	0.00375229	-0.193125	0.365909	0.584741	0.00269099	0.672383	0.00031921	-0.442295	0.0304527	-0.595211	0.00215311	0.531241	0.00755667	-0.169452	0.428607	-0.346543	0.0971272	-0.564077	0.00409163
KCNH2	blue	-0.567346	0.00383607	-0.517276	0.00963688	0.582773	0.00280384	0.271351	0.199631	-0.529984	0.00772716	-0.521969	0.0088906	0.456914	0.0247939	0.469288	0.0206947	-0.432806	0.0346467	-0.251712	0.235414
LASS5	blue	-0.56669	0.00388623	0.00370001	0.98631	0.570533	0.00359996	0.705146	0.000119061	-0.492063	0.0145891	-0.492153	0.0145682	0.413659	0.0444997	-0.0479943	0.823769	-0.45232	0.0264723	-0.703726	0.000124592
YTHDF3	blue	-0.566599	0.00389325	-0.220548	0.300387	0.603697	0.00178706	0.612035	0.0014805	-0.497495	0.0133763	-0.583509	0.00276117	0.47465	0.0190983	-0.10547	0.623793	-0.286158	0.175228	-0.626725	0.00104904
ALDH2	blue	-0.565884	0.00394867	-0.438904	0.0319019	0.568211	0.00377072	0.463181	0.022643	-0.426457	0.0376998	-0.55677	0.00471532	0.562985	0.0041802	0.0354461	0.869392	-0.588306	0.00249628	-0.272047	0.198435
FUZ	blue	-0.564128	0.00408759	-0.228365	0.283139	0.602661	0.00182866	0.621636	0.00118429	-0.392621	0.0577253	-0.591443	0.00233503	0.582106	0.00284301	-0.228818	0.282158	-0.519586	0.0092634	-0.507301	0.0113964
POLR2B	blue	-0.564052	0.00409366	-0.219461	0.302837	0.623565	0.00113137	0.799444	2.78229e-06	-0.558642	0.00454837	-0.621501	0.00118807	0.505102	0.0118179	-0.382504	0.0650793	-0.232503	0.274265	-0.764145	1.3851e-05
GNPNAT1	blue	-0.56395	0.00410185	-0.314847	0.134003	0.575562	0.00325243	0.689718	0.000192405	-0.345534	0.0981705	-0.637426	0.000807269	0.614404	0.00140207	-0.459427	0.0239124	-0.365637	0.0789092	-0.530369	0.00767452
BAD	blue	-0.56253	0.00421756	-0.336065	0.108365	0.605253	0.00172605	0.435635	0.0333512	-0.700909	0.000136234	-0.496715	0.013545	0.344441	0.0993095	0.610932	0.00151825	-0.39729	0.0545567	-0.393001	0.0574622
TARBP2	blue	-0.561016	0.00434389	-0.455603	0.025264	0.630711	0.000952583	0.678886	0.000265023	-0.582282	0.00283264	-0.644229	0.000679955	0.525841	0.00831159	-0.193588	0.364739	-0.266381	0.208315	-0.511885	0.0105575
TRPM7	blue	-0.560357	0.00439983	-0.445855	0.028988	0.580823	0.00291961	0.69558	0.00016088	-0.371276	0.0740587	-0.674405	0.000301416	0.629181	0.00098867	-0.564268	0.00407631	-0.225398	0.28961	-0.550264	0.00533604
GMPS	blue	-0.560003	0.00443014	-0.297912	0.157393	0.546387	0.00573749	0.478092	0.0181272	-0.321047	0.1261	-0.551843	0.00517941	0.517773	0.00955561	-0.134942	0.529564	-0.420734	0.0406312	-0.377789	0.0687423
IL6	blue	-0.559187	0.0045007	-0.356985	0.0868136	0.652567	0.000547837	0.496174	0.0136632	-0.78889	4.63864e-06	-0.511698	0.0105907	0.327879	0.117788	0.632147	0.000919743	-0.3779	0.0686549	-0.522385	0.00882685
CISH	blue	-0.555234	0.00485607	-0.498058	0.0132553	0.593621	0.00222831	0.566127	0.00392972	-0.493208	0.0143263	-0.612959	0.00144948	0.547923	0.00557545	-0.0631653	0.769355	-0.413562	0.0445546	-0.355474	0.0882533
TARS	blue	-0.554064	0.00496566	-0.486185	0.0160015	0.625506	0.00108016	0.511713	0.0105881	-0.562529	0.00421766	-0.660931	0.00043823	0.530797	0.00761653	-0.0495998	0.817969	-0.0334747	0.8766	-0.500761	0.0126877
RPS6KB2	blue	-0.554016	0.00497018	-0.221752	0.297689	0.662732	0.000417284	0.770064	1.07925e-05	-0.62094	0.0012039	-0.6048	0.00174364	0.48924	0.0152541	-0.206684	0.332543	-0.410852	0.046112	-0.683354	0.000232602
LBR	blue	-0.553208	0.00504715	-0.311765	0.138061	0.565054	0.00401383	0.578108	0.00308755	-0.494223	0.0140964	-0.544107	0.00598518	0.457415	0.024616	-0.10809	0.615147	-0.359353	0.0845934	-0.423038	0.0394303
PDCD7	blue	-0.553136	0.00505408	-0.304721	0.147667	0.639117	0.000773854	0.714001	8.91644e-05	-0.55388	0.00498305	-0.615051	0.00138128	0.480602	0.0174447	-0.203301	0.340691	-0.261202	0.217631	-0.628404	0.00100742
RCOR3	blue	-0.551308	0.00523205	-0.493174	0.0143339	0.63854	0.000785118	0.713303	9.12545e-05	-0.586102	0.00261516	-0.670315	0.000338337	0.55988	0.00444076	-0.302533	0.150744	-0.160728	0.453094	-0.65137	0.000565316
PPP4R1	blue	-0.551111	0.00525149	0.0861747	0.688879	0.588653	0.00247799	0.683085	0.00023445	-0.494561	0.0140206	-0.486307	0.0159712	0.369486	0.0755735	-5.75388e-05	0.999787	-0.396138	0.0553254	-0.707786	0.000109348
TERF2	blue	-0.550277	0.00533473	-0.574738	0.00330732	0.594073	0.0022067	0.288905	0.17094	-0.474214	0.0192243	-0.558887	0.00452692	0.504938	0.0118498	0.250812	0.237149	-0.337414	0.106867	-0.274147	0.194855
GRAP	blue	-0.549471	0.00541617	-0.328418	0.117151	0.581617	0.00287198	0.368778	0.076179	-0.478058	0.0181366	-0.480327	0.0175186	0.390655	0.0591021	0.405603	0.0492492	-0.483062	0.0167963	-0.316362	0.13204
TMEM181	blue	-0.548026	0.00556475	-0.0766399	0.721887	0.633528	0.000889093	0.73107	4.95107e-05	-0.563026	0.00417682	-0.546982	0.00567425	0.401597	0.0517541	-0.0141077	0.947834	-0.444424	0.0295698	-0.679264	0.000262136
BCAS2	blue	-0.547999	0.00556763	-0.561968	0.00426405	0.58223	0.00283568	0.473669	0.0193826	-0.477236	0.0183649	-0.599278	0.00197041	0.542745	0.00613739	0.00427403	0.984186	-0.298783	0.156123	-0.344201	0.0995609
TMEM5	blue	-0.547266	0.00564431	0.016701	0.938261	0.604137	0.00176962	0.745576	2.89921e-05	-0.63925	0.000771274	-0.488256	0.0154918	0.329054	0.116401	0.0591233	0.783761	-0.429212	0.0363499	-0.710963	9.85805e-05
C19orf53	blue	-0.544589	0.00593203	-0.584343	0.00271348	0.580521	0.00293792	0.285097	0.176905	-0.552117	0.00515259	-0.535111	0.00705159	0.422472	0.0397224	0.436675	0.0328846	-0.203849	0.339363	-0.277036	0.190004
C5orf43	blue	-0.544212	0.00597359	-0.20671	0.33248	0.62605	0.00106617	0.79394	3.64549e-06	-0.611545	0.00149716	-0.625079	0.00109126	0.471671	0.0199725	-0.335305	0.109216	-0.102148	0.634823	-0.793403	3.74124e-06
S100A10	blue	-0.543821	0.00601685	-0.407364	0.0481787	0.547996	0.00556792	0.222902	0.295127	-0.538248	0.006663	-0.457399	0.0246217	0.365889	0.078688	0.727565	5.60638e-05	-0.437841	0.0323675	-0.17656	0.409199
IQCD	blue	-0.542362	0.00618071	-0.56397	0.00410029	0.629354	0.000984516	0.610396	0.00153692	-0.494057	0.0141337	-0.66624	0.000378978	0.62139	0.0011912	-0.262326	0.215586	-0.363256	0.0810284	-0.443069	0.0301291
KIAA1274	blue	-0.539941	0.00646086	-0.197665	0.354528	0.687751	0.00020413	0.630436	0.000958969	-0.846316	1.87775e-07	-0.530083	0.00771351	0.29886	0.156012	0.444512	0.0295337	-0.218021	0.306099	-0.724761	6.18419e-05
B4GALT3	blue	-0.539462	0.00651754	-0.118167	0.582369	0.643257	0.000697	0.569824	0.00365141	-0.758048	1.77788e-05	-0.472463	0.0197369	0.266094	0.208823	0.559586	0.00446615	-0.382685	0.0649414	-0.60232	0.00184257
PPP1R1A	blue	-0.53741	0.00676497	-0.461237	0.0232934	0.622595	0.00115771	0.411991	0.0454521	-0.756823	1.86773e-05	-0.514966	0.0100229	0.331596	0.113438	0.621102	0.00119931	-0.284122	0.178454	-0.40393	0.0502839
USF1	blue	-0.536966	0.00681962	-0.0416332	0.846837	0.568822	0.00372515	0.733758	4.49517e-05	-0.441844	0.0306421	-0.548837	0.00548096	0.458341	0.0242902	-0.341688	0.102222	-0.263196	0.214011	-0.70598	0.000115913
FIP1L1	blue	-0.535523	0.00699949	-0.07102	0.741575	0.566925	0.00386817	0.64162	0.000726571	-0.601447	0.00187848	-0.461897	0.023071	0.355066	0.0886447	0.17121	0.423762	-0.492324	0.0145289	-0.604951	0.00173775
YTHDF2	blue	-0.534943	0.00707287	-0.165311	0.44014	0.568044	0.00378323	0.75696	1.85744e-05	-0.410312	0.0464275	-0.610319	0.00153962	0.557406	0.00465806	-0.528673	0.00790824	-0.217239	0.307881	-0.679135	0.000263119
SERPINH1	blue	-0.534794	0.00709184	-0.128	0.55114	0.589494	0.00243412	0.470803	0.0202331	-0.716051	8.32661e-05	-0.419946	0.0410483	0.252798	0.233333	0.638967	0.000776776	-0.377034	0.0693433	-0.534782	0.00709334
ATXN10	blue	-0.532334	0.00741104	0.134069	0.532254	0.63691	0.000817711	0.777292	7.87894e-06	-0.758287	1.76077e-05	-0.450513	0.027157	0.225849	0.288621	0.30184	0.151728	-0.387328	0.0614885	-0.827027	6.2691e-07
CDKN2D	blue	-0.531314	0.00754691	-0.431883	0.0350779	0.578146	0.00308517	0.251739	0.235363	-0.608308	0.00161143	-0.471603	0.0199927	0.351734	0.0918921	0.672879	0.000314755	-0.396348	0.055185	-0.261741	0.216647
FOXK2	blue	-0.530088	0.00771284	-0.141113	0.510727	0.648358	0.000611453	0.782025	6.37138e-06	-0.698468	0.000147082	-0.546785	0.00569508	0.355126	0.0885873	0.0728017	0.735315	-0.339091	0.105026	-0.721459	6.93124e-05
L3MBTL1	blue	-0.527306	0.00810088	-0.411205	0.0459069	0.549844	0.00537832	0.28466	0.177599	-0.458485	0.0242397	-0.455562	0.0252786	0.390925	0.0589113	0.457444	0.0246056	-0.505157	0.0118071	-0.243881	0.250791
WDR12	blue	-0.527262	0.00810718	-0.0487498	0.821039	0.552311	0.0051337	0.766407	1.26018e-05	-0.350327	0.0932899	-0.553917	0.00497954	0.496125	0.013674	-0.475546	0.0188414	-0.427471	0.0371987	-0.642653	0.000707799
ZBTB10	blue	-0.526655	0.00819391	-0.27532	0.192876	0.586606	0.00258757	0.493448	0.0142717	-0.668908	0.000351924	-0.492627	0.0144591	0.323544	0.123015	0.375214	0.0708087	-0.281377	0.182869	-0.475919	0.0187354
ZNF354A	blue	-0.526166	0.00826442	-0.174017	0.416087	0.511082	0.0107007	0.566973	0.00386452	-0.269705	0.202479	-0.523684	0.00863013	0.509038	0.0110723	-0.263266	0.213886	-0.390963	0.0588847	-0.49803	0.0132613
FTO	blue	-0.524542	0.00850233	0.0151468	0.943998	0.644558	0.000674254	0.71325	9.1415e-05	-0.74547	2.91086e-05	-0.448248	0.0280355	0.269342	0.20311	0.357129	0.086678	-0.544787	0.00591035	-0.732351	4.72904e-05
C4orf27	blue	-0.523463	0.00866339	-0.293179	0.164413	0.667246	0.000368575	0.79915	2.82334e-06	-0.653497	0.000534589	-0.626251	0.00106106	0.463258	0.0226176	-0.269737	0.202423	-0.245813	0.246938	-0.750173	2.42892e-05
DNAJC17	blue	-0.520031	0.00919281	-0.6941	0.000168383	0.614151	0.00141029	0.495284	0.0138594	-0.6087	0.00159723	-0.645261	0.000662248	0.542808	0.00613028	-0.0164274	0.939271	-0.123977	0.563823	-0.404802	0.0497423
GYPC	blue	-0.519055	0.00934813	-0.356881	0.0869122	0.569187	0.00369812	0.295408	0.16108	-0.675649	0.000290896	-0.448901	0.0277797	0.292335	0.165688	0.774072	9.07733e-06	-0.296085	0.160077	-0.332176	0.11277
NAMPT	blue	-0.517824	0.00954729	-0.471316	0.0200788	0.559535	0.00447056	0.573065	0.00342122	-0.559513	0.00447241	-0.55786	0.00461753	0.458465	0.0242468	-0.00557194	0.979385	-0.28457	0.177741	-0.4551	0.0254459
KCTD21	blue	-0.517754	0.00955862	-0.18146	0.396108	0.607007	0.00165943	0.732141	4.76471e-05	-0.585116	0.00266993	-0.551613	0.00520194	0.377294	0.0691361	-0.114628	0.593793	-0.192086	0.368544	-0.717454	7.94279e-05
SSR3	blue	-0.51698	0.00968576	-0.442634	0.0303108	0.559956	0.00443423	0.604517	0.00175468	-0.450554	0.0271416	-0.611311	0.0015052	0.555073	0.00487106	-0.316742	0.131551	-0.294479	0.162463	-0.425981	0.0379371
C7orf44	blue	-0.516646	0.00974098	-0.342633	0.101214	0.560652	0.00437469	0.46749	0.0212538	-0.580236	0.00295528	-0.484688	0.0163787	0.374012	0.0717888	0.285969	0.175526	-0.470885	0.0202085	-0.364553	0.0798691
HEBP2	blue	-0.515801	0.00988203	-0.335104	0.109441	0.674456	0.000300974	0.602748	0.00182514	-0.777358	7.85586e-06	-0.54312	0.00609519	0.352547	0.091092	0.333998	0.11069	-0.364402	0.0800031	-0.595339	0.00214714
BFAR	blue	-0.515274	0.00997068	-0.278621	0.187377	0.548506	0.00551504	0.682173	0.00024082	-0.3761	0.0700924	-0.60912	0.0015821	0.56356	0.00413336	-0.536824	0.0068371	-0.224648	0.29126	-0.58194	0.00285283
GRIA4	blue	-0.514637	0.0100789	-0.11558	0.590712	0.600892	0.00190164	0.658154	0.000472289	-0.661421	0.00043244	-0.483259	0.0167452	0.290538	0.168426	0.196865	0.356517	-0.283885	0.178833	-0.686774	0.000210175
ABCF1	blue	-0.514491	0.0101039	-0.0569546	0.791519	0.656235	0.000497164	0.646975	0.000633702	-0.878428	1.66636e-08	-0.442176	0.0305027	0.186549	0.382767	0.586807	0.00257664	-0.350217	0.0933995	-0.717486	7.93425e-05
AATF	blue	-0.51074	0.0107621	-0.241501	0.255589	0.673092	0.000312862	0.630292	0.000962343	-0.792366	3.9324e-06	-0.521271	0.0089986	0.304856	0.147477	0.298546	0.156468	-0.23299	0.273234	-0.726215	5.87839e-05
CLDN4	blue	-0.510566	0.0107935	-0.170152	0.426674	0.590541	0.00238047	0.669305	0.000348045	-0.721275	6.97522e-05	-0.475917	0.0187359	0.294422	0.162549	0.295348	0.16117	-0.357481	0.0863449	-0.596245	0.00210534
STARD7	blue	-0.508592	0.0111548	-0.0883088	0.681563	0.581786	0.00286195	0.789481	4.51109e-06	-0.490276	0.0150073	-0.53476	0.0070961	0.412461	0.0451819	-0.331741	0.113271	-0.321798	0.125166	-0.735959	4.1498e-05
TMEM18	blue	-0.508334	0.0112028	-0.451051	0.0269518	0.614665	0.00139366	0.663663	0.000406801	-0.634186	0.000874802	-0.620517	0.00121597	0.468752	0.0208602	-0.147026	0.492985	-0.154037	0.472359	-0.548895	0.00547502
SAMD12	blue	-0.507797	0.0113031	-0.324566	0.121768	0.62015	0.00122649	0.496235	0.0136498	-0.699821	0.00014098	-0.471769	0.0199431	0.291497	0.166961	0.46894	0.0208019	-0.455551	0.0252826	-0.463531	0.0225275
VCAM1	blue	-0.507735	0.0113147	-0.279673	0.185647	0.552669	0.005099	0.318815	0.128905	-0.591646	0.00232491	-0.424803	0.0385292	0.315936	0.13259	0.616889	0.00132366	-0.400973	0.0521528	-0.385281	0.0629926
NADK	blue	-0.503928	0.0120482	-0.258124	0.223297	0.639159	0.00077303	0.702782	0.000128395	-0.728214	5.4797e-05	-0.562422	0.00422645	0.371099	0.0742078	-0.0380827	0.859767	-0.0678507	0.752748	-0.797501	3.06353e-06
TMED7	blue	-0.503364	0.01216	-0.212709	0.318325	0.531361	0.00754052	0.641465	0.000729421	-0.372632	0.0729273	-0.55945	0.0044779	0.483713	0.016628	-0.346701	0.0969645	-0.174428	0.41497	-0.584895	0.00268231
UFM1	blue	-0.502112	0.0124115	0.0643767	0.765052	0.599895	0.00194386	0.673704	0.000307481	-0.690061	0.000190422	-0.424285	0.0387922	0.217928	0.30631	0.369251	0.0757737	-0.4112	0.0459097	-0.716157	8.29707e-05
AEBP2	blue	-0.502086	0.0124167	-0.455816	0.0251869	0.587281	0.00255101	0.639618	0.00076419	-0.531162	0.00756732	-0.59804	0.00202454	0.517299	0.00963313	-0.252045	0.234775	-0.30188	0.151671	-0.50647	0.0115541
ARL2	blue	-0.498847	0.0130876	-0.310932	0.139173	0.445646	0.0290724	0.1662	0.437652	-0.376305	0.0699274	-0.391563	0.0584634	0.36729	0.0774639	0.502545	0.0123241	-0.549673	0.00539567	-0.0841182	0.695954
LOC100994191	blue	-0.495659	0.0137765	0.0470218	0.827287	0.548542	0.00551135	0.766555	1.25238e-05	-0.477047	0.0184177	-0.469233	0.0207116	0.36369	0.0806389	-0.224825	0.29087	-0.471854	0.0199179	-0.735657	4.19568e-05
CUL7	blue	-0.493806	0.0141905	0.172119	0.42127	0.575234	0.00327417	0.681725	0.000243998	-0.727026	5.71365e-05	-0.37449	0.071398	0.175013	0.413383	0.388586	0.0605776	-0.418082	0.0420487	-0.766788	1.24014e-05
CYP1B1	blue	-0.492014	0.0146004	-0.362723	0.0815084	0.594005	0.00220995	0.499599	0.0129292	-0.626603	0.00105212	-0.515778	0.00988576	0.365031	0.0794452	0.186269	0.383493	-0.152301	0.477426	-0.567966	0.00378909
FABP4	blue	-0.487928	0.0155715	-0.312538	0.137035	0.471396	0.0200549	0.456975	0.0247722	-0.307543	0.143762	-0.508952	0.0110881	0.491476	0.0147253	-0.179579	0.401107	-0.368642	0.0762955	-0.356107	0.0876478
NFKBIE	blue	-0.487743	0.0156167	-0.344442	0.0993077	0.579038	0.00302913	0.433577	0.0342897	-0.523786	0.00861492	-0.516737	0.00972586	0.419203	0.0414447	0.21605	0.310601	-0.348906	0.0947175	-0.418594	0.041772
C16H1orf86	blue	-0.48513	0.0162665	-0.198371	0.352776	0.592363	0.00228943	0.467784	0.0211616	-0.77498	8.7238e-06	-0.422453	0.0397323	0.198511	0.352429	0.622279	0.0011664	-0.285455	0.176338	-0.518637	0.00941545
LAMA4	blue	-0.483336	0.0167254	0.0095329	0.964738	0.480588	0.0174484	0.395862	0.055511	-0.565176	0.00400417	-0.322824	0.123899	0.17702	0.407962	0.698994	0.000144682	-0.478912	0.0179019	-0.398634	0.0536695
NUDT4	blue	-0.482771	0.0168719	-0.509372	0.0110109	0.560656	0.00437435	0.476872	0.0184666	-0.583898	0.00273885	-0.569244	0.00369389	0.410488	0.0463243	0.0193462	0.928506	0.029016	0.892937	-0.444035	0.0297294
SEPT5	blue	-0.482511	0.0169398	0.103865	0.62911	0.466701	0.0215027	0.517256	0.00964024	-0.328482	0.117075	-0.394411	0.0564939	0.349058	0.0945637	-0.017398	0.93569	-0.56252	0.00421838	-0.467146	0.0213619
NMRAL1	blue	-0.47923	0.0178151	-0.085049	0.692748	0.544007	0.00599627	0.731729	4.83576e-05	-0.586166	0.00261165	-0.469259	0.0207037	0.329906	0.115401	-0.0957832	0.656163	-0.335259	0.109267	-0.681019	0.000249089
WWTR1	blue	-0.478429	0.0180344	-0.224318	0.29199	0.591137	0.00235034	0.523607	0.00864182	-0.74899	2.54297e-05	-0.43753	0.0325048	0.225459	0.289476	0.479342	0.0177847	-0.277237	0.189669	-0.571757	0.00351263
PPIG	blue	-0.477964	0.0181626	-0.568942	0.00371622	0.523188	0.00870485	0.354793	0.0889076	-0.48885	0.015348	-0.513022	0.0103576	0.438992	0.0318639	0.129246	0.547237	-0.316891	0.131359	-0.263433	0.213585
GANAB	blue	-0.477746	0.0182229	-0.339886	0.104162	0.535292	0.00702858	0.662073	0.000424848	-0.456701	0.0248696	-0.58619	0.00261035	0.500926	0.0126537	-0.398038	0.0540617	-0.108199	0.61479	-0.542737	0.00613823
JMJD6	blue	-0.474368	0.0191798	-0.241285	0.256027	0.481128	0.0173045	0.683833	0.000229341	-0.385344	0.0629464	-0.536351	0.00689571	0.481933	0.0170913	-0.463611	0.0225014	-0.17393	0.416325	-0.553525	0.00501681
JUP	blue	-0.474325	0.019192	-0.508368	0.0111964	0.51437	0.0101245	0.247383	0.243835	-0.479913	0.01763	-0.50461	0.0119139	0.434816	0.0337219	0.230982	0.277506	-0.154457	0.471138	-0.282253	0.181452
MTHFD1	blue	-0.472191	0.0198177	-0.414674	0.0439271	0.553295	0.00503882	0.550111	0.00535143	-0.384462	0.0636027	-0.596651	0.00208684	0.532758	0.00735521	-0.409487	0.0469125	-0.164969	0.4411	-0.472743	0.0196543
VPS41	blue	-0.469156	0.0207356	-0.209669	0.325452	0.481528	0.0171982	0.536837	0.00683549	-0.283212	0.17991	-0.514776	0.0100553	0.497069	0.0134683	-0.360556	0.0834826	-0.268763	0.204121	-0.482174	0.0170281
CDC23	blue	-0.467737	0.0211763	-0.55233	0.00513193	0.485453	0.0161851	0.315197	0.133548	-0.409775	0.0467428	-0.505596	0.011722	0.466107	0.0216919	0.107753	0.616255	-0.296478	0.159496	-0.226752	0.286645
EVL	blue	-0.465067	0.0220263	-0.138794	0.517766	0.544481	0.00594395	0.374848	0.071106	-0.687856	0.000203487	-0.374049	0.0717588	0.195925	0.358864	0.730068	5.13123e-05	-0.361078	0.0830037	-0.408405	0.0475543
TUB	blue	-0.464496	0.0222116	-0.0519205	0.809601	0.560911	0.00435274	0.468199	0.0210318	-0.740376	3.52626e-05	-0.381576	0.0657883	0.16472	0.441801	0.654501	0.000520589	-0.284357	0.178081	-0.544721	0.00591765
NAT10	blue	-0.464369	0.022253	-0.270296	0.201454	0.634623	0.000865421	0.530772	0.00761984	-0.808469	1.75405e-06	-0.471438	0.0200422	0.237851	0.263065	0.464165	0.0223194	-0.185757	0.384825	-0.634746	0.000862798
TMOD4	blue	-0.461248	0.0232898	-0.15366	0.473456	0.56711	0.00385402	0.464931	0.0220703	-0.698443	0.000147195	-0.387253	0.0615425	0.212106	0.319729	0.624637	0.00110284	-0.462068	0.0230137	-0.480488	0.0174753
RBBP6	blue	-0.460493	0.0235465	-0.215115	0.31275	0.546149	0.00576293	0.340104	0.103925	-0.663232	0.000411633	-0.365367	0.0791479	0.209825	0.325084	0.718358	7.70391e-05	-0.418327	0.0419162	-0.388409	0.0607052
NOP56	blue	-0.460023	0.0237072	-0.108367	0.614236	0.511205	0.0106787	0.533811	0.00721804	-0.459833	0.0237725	-0.457114	0.0247227	0.347891	0.0957467	-0.053161	0.805136	-0.179263	0.401949	-0.569296	0.00369007
CLP1	blue	-0.448636	0.0278833	-0.101251	0.637812	0.535254	0.00703344	0.7727	9.63504e-06	-0.42278	0.0395632	-0.54258	0.00615601	0.42977	0.0360812	-0.512217	0.0104989	-0.143902	0.502319	-0.71843	7.685e-05
OLFML3	blue	-0.448491	0.0279402	0.0785902	0.715093	0.473435	0.019451	0.426404	0.0377263	-0.560258	0.00440833	-0.292028	0.166153	0.13766	0.521226	0.569056	0.0037078	-0.424946	0.0384568	-0.466964	0.0214195
ACTN3	blue	-0.447731	0.028239	-0.414696	0.0439148	0.586535	0.00259143	0.40248	0.0511935	-0.760471	1.61132e-05	-0.468542	0.0209252	0.273569	0.195837	0.538281	0.00665907	-0.250787	0.237197	-0.387389	0.0614437
RALBP1	blue	-0.446392	0.0287721	-0.192782	0.366777	0.576673	0.00317961	0.591978	0.00230841	-0.777711	7.73364e-06	-0.425045	0.0384071	0.196573	0.357246	0.432074	0.0349884	-0.324313	0.122076	-0.551446	0.00521842
EIF3A	blue	-0.443486	0.0299563	-0.085242	0.692085	0.535479	0.00700497	0.412273	0.04529	-0.616929	0.00132244	-0.347614	0.0960293	0.183551	0.390595	0.56342	0.00414474	-0.389501	0.059921	-0.487221	0.015745
MAP3K3	blue	-0.443007	0.0301552	-0.615297	0.00137344	0.562909	0.00418637	0.522502	0.008809	-0.518697	0.00940564	-0.617707	0.0012987	0.519532	0.00927191	-0.306734	0.144874	-0.0257822	0.904813	-0.460073	0.02369
RRAD	blue	-0.435987	0.0331924	-0.0100726	0.962743	0.491588	0.0146992	0.606576	0.00167558	-0.62534	0.00108446	-0.369659	0.0754259	0.204821	0.337016	0.306952	0.144574	-0.364887	0.0795725	-0.531523	0.00751887
NME2	blue	-0.435209	0.0335436	-0.105214	0.624638	0.572285	0.00347547	0.529352	0.007814	-0.86632	4.46532e-08	-0.388088	0.0609366	0.107965	0.615559	0.659264	0.000458408	-0.148854	0.487565	-0.614791	0.0013896
MARVELD1	blue	-0.434247	0.0339819	-0.0800247	0.71011	0.443153	0.0300943	0.374813	0.0711343	-0.558813	0.00453336	-0.307321	0.144067	0.17738	0.406993	0.594747	0.00217483	-0.410102	0.0465503	-0.370402	0.0747959
NIPSNAP1	blue	-0.428777	0.0365604	-0.118253	0.582093	0.535255	0.00703334	0.670079	0.000340588	-0.541037	0.00633272	-0.47779	0.0182107	0.338671	0.105485	-0.191971	0.368837	-0.257978	0.223569	-0.668596	0.000354996
PTP4A2	blue	-0.428177	0.0368527	-0.523378	0.00867619	0.566394	0.00390905	0.445817	0.029003	-0.578012	0.00309367	-0.536391	0.00689082	0.402985	0.0508752	0.0164178	0.939306	-0.0736775	0.732245	-0.46035	0.0235952
SOCS2	blue	-0.427455	0.0372065	-0.111382	0.604355	0.51631	0.0097969	0.395993	0.0554229	-0.703241	0.000126535	-0.342124	0.101756	0.141562	0.509369	0.724497	6.24131e-05	-0.344825	0.0989079	-0.409527	0.0468884
MAPKBP1	blue	-0.427415	0.0372262	-0.305281	0.146885	0.3797	0.0672391	0.0617683	0.774326	-0.373002	0.0726203	-0.30743	0.143918	0.263381	0.213678	0.760436	1.61362e-05	-0.461008	0.023371	0.00684666	0.97467
C11orf31	blue	-0.423813	0.0390326	-0.309565	0.141012	0.568164	0.00377427	0.509309	0.0110225	-0.73704	3.98887e-05	-0.456976	0.0247718	0.242187	0.254199	0.370531	0.0746868	-0.101569	0.636753	-0.561066	0.00433965
ADSL	blue	-0.411311	0.0458451	-0.235091	0.268808	0.512003	0.0105366	0.66455	0.000397034	-0.4055	0.0493125	-0.529324	0.00781787	0.423972	0.0389512	-0.457337	0.0246436	-0.0781508	0.716622	-0.628827	0.000997173
RPL39	blue	-0.410591	0.0462639	-0.201715	0.344553	0.571834	0.00350714	0.643943	0.000684932	-0.62856	0.00100364	-0.519091	0.00934242	0.354257	0.0894252	-0.144336	0.501019	-0.0378325	0.86068	-0.69172	0.000181084
RBM18	blue	-0.409719	0.0467753	0.0498893	0.816924	0.353838	0.0898311	0.488224	0.0154994	-0.217443	0.307416	-0.334608	0.110001	0.287613	0.172947	-0.215379	0.312143	-0.285149	0.176822	-0.474702	0.0190832
PPME1	blue	-0.402761	0.0510161	-0.546836	0.00568977	0.47694	0.0184476	0.355963	0.0877849	-0.455195	0.0254117	-0.461356	0.0232534	0.389467	0.0599456	0.166681	0.436307	-0.320507	0.126775	-0.246386	0.245802
AKAP12	blue	-0.389557	0.0598815	-0.576332	0.00320178	0.448191	0.0280577	0.186235	0.383582	-0.508733	0.0111286	-0.415607	0.0434068	0.333979	0.110712	0.436058	0.0331606	-0.228358	0.283154	-0.134205	0.531835
ZNF24	blue	-0.385949	0.0624986	-0.442387	0.0304139	0.481021	0.017333	0.518892	0.00937432	-0.404633	0.0498469	-0.510035	0.0108897	0.456417	0.0249713	-0.380204	0.0668468	-0.164185	0.443304	-0.473809	0.0193418
TPT1	blue	-0.385693	0.0626878	-0.568419	0.00375511	0.419864	0.0410917	0.339193	0.104915	-0.416745	0.0427781	-0.507462	0.0113661	0.433915	0.0341341	-0.174378	0.415106	0.0593946	0.782791	-0.271734	0.198971
TMSB4X	blue	-0.384598	0.063501	-0.647997	0.000617189	0.454415	0.0256961	0.284793	0.177387	-0.374039	0.0717666	-0.47616	0.0186673	0.444412	0.0295745	-0.0142025	0.947484	-0.287269	0.173485	-0.142054	0.507883
NSRP1	blue	-0.379631	0.0672934	-0.00344687	0.987247	0.502083	0.0124174	0.454688	0.0255961	-0.644751	0.000670943	-0.321538	0.125489	0.135395	0.52817	0.468794	0.0208473	-0.178494	0.404005	-0.633409	0.000891705
SYBU	blue	-0.379241	0.0675982	-0.295282	0.161267	0.420009	0.0410147	0.141936	0.508237	-0.38455	0.063537	-0.338833	0.105308	0.249888	0.238939	0.523964	0.00858822	-0.311959	0.137804	-0.157873	0.461263
RAD50	blue	-0.378407	0.0682534	-0.214761	0.313567	0.367107	0.0776224	0.0600312	0.780519	-0.382741	0.064899	-0.236818	0.265204	0.176989	0.408044	0.736305	4.09765e-05	-0.389899	0.059638	-0.112022	0.602268
PPP1R15B	blue	-0.378016	0.0685627	0.0748702	0.728069	0.444043	0.0297264	0.649366	0.000595672	-0.413591	0.0445379	-0.371353	0.0739942	0.25896	0.221748	-0.202442	0.34278	-0.183676	0.390268	-0.657889	0.000475658
NCALD	blue	-0.374456	0.0714256	-0.17108	0.424118	0.432872	0.0346162	0.418091	0.0420439	-0.550276	0.00533482	-0.318303	0.129555	0.165801	0.438767	0.377548	0.0689335	-0.389232	0.0601133	-0.291163	0.16747
PTPLA	blue	-0.373075	0.07256	-0.198611	0.352182	0.4421	0.0305346	0.332032	0.112936	-0.657848	0.000476189	-0.302648	0.150581	0.0982102	0.647993	0.682258	0.000240216	-0.136865	0.523657	-0.40007	0.0527346
APRT	blue	-0.368717	0.0762311	-0.528568	0.00792289	0.4738	0.0193445	0.397975	0.0541032	-0.56003	0.00442784	-0.501905	0.0124535	0.358402	0.0854797	0.0299578	0.889483	0.0514586	0.811265	-0.331474	0.11358
ZNF329	blue	-0.364811	0.0796397	0.188665	0.377294	0.449112	0.0276977	0.601241	0.00188708	-0.541354	0.00629612	-0.293252	0.164304	0.112428	0.600946	0.154437	0.471195	-0.402474	0.0511975	-0.596785	0.00208075
RTN3	blue	-0.362193	0.0819876	0.0206132	0.923836	0.473662	0.0193848	0.475001	0.0189973	-0.571789	0.00351037	-0.312389	0.137233	0.114133	0.595401	0.337578	0.106686	-0.229478	0.280734	-0.549872	0.00537555
MORF4L1	blue	-0.36153	0.0825909	-0.144645	0.500091	0.417539	0.0423438	0.502499	0.0123333	-0.258431	0.222727	-0.432882	0.0346113	0.392514	0.0577999	-0.389016	0.0602683	-0.218461	0.305099	-0.459873	0.0237586
IL32	blue	-0.360076	0.0839242	-0.163743	0.44455	0.385586	0.062767	0.268812	0.204036	-0.489211	0.015261	-0.281434	0.182777	0.149616	0.485315	0.510097	0.0108784	-0.149434	0.485853	-0.33517	0.109368
PSME2	blue	-0.358048	0.0858119	-0.398527	0.0537398	0.466307	0.021628	0.454395	0.0257031	-0.558325	0.00457629	-0.502756	0.0122816	0.342697	0.101146	-0.111275	0.604704	0.287632	0.172917	-0.538104	0.0066804
WISP1	blue	-0.357962	0.0858922	0.0307498	0.886579	0.449315	0.027619	0.37434	0.0715202	-0.698551	0.000146701	-0.25297	0.233004	0.0329466	0.878533	0.787362	4.98308e-06	-0.24491	0.248733	-0.473723	0.0193668
MAP2K3	blue	-0.351295	0.0923268	-0.543262	0.00607922	0.381172	0.0660984	0.097596	0.650057	-0.337064	0.107254	-0.398887	0.0535038	0.340549	0.103445	0.269377	0.203051	-0.0634931	0.76819	-0.0866047	0.687402
ANK2	blue	-0.343974	0.0997991	-0.202252	0.343243	0.468391	0.0209721	0.28143	0.182783	-0.698118	0.000148696	-0.309504	0.141094	0.0938718	0.662625	0.714307	8.8261e-05	-0.153559	0.473753	-0.36084	0.0832221
EZR	blue	-0.340951	0.103011	-0.401961	0.0515228	0.491527	0.0147135	0.458387	0.0242741	-0.627548	0.00102846	-0.456756	0.0248499	0.289024	0.170755	-0.0321477	0.881458	0.0946719	0.659917	-0.52258	0.00879709
AGGF1	blue	-0.331878	0.113114	0.030083	0.889024	0.390546	0.0591786	0.23671	0.265429	-0.474496	0.0191426	-0.197605	0.354677	0.0543206	0.800967	0.667119	0.000369869	-0.368553	0.0763718	-0.325018	0.121219
TMEM59	blue	-0.330159	0.115107	-0.0883764	0.681332	0.379515	0.067384	0.609378	0.00157288	-0.273706	0.195604	-0.396	0.0554179	0.347227	0.096425	-0.518158	0.00949292	-0.144713	0.49989	-0.570802	0.00358059
RAD9A	blue	-0.32129	0.125797	-0.114161	0.59531	0.389982	0.059579	0.582434	0.00282368	-0.272284	0.198029	-0.381191	0.0660842	0.355787	0.0879529	-0.465287	0.0219552	-0.350631	0.0929868	-0.414695	0.0439158
R3HDM2	blue	-0.319763	0.127708	-0.376736	0.0695814	0.332711	0.112157	0.0203565	0.924782	-0.32314	0.12351	-0.285387	0.176445	0.224892	0.290723	0.533203	0.00729696	-0.302071	0.1514	0.0692441	0.74783
DDX19B	blue	-0.319667	0.12783	-0.169567	0.428291	0.386665	0.0619727	0.373601	0.0721268	-0.461835	0.0230917	-0.30617	0.145652	0.177815	0.405825	0.213045	0.317542	-0.244878	0.248797	-0.338469	0.105706
PSME1	blue	-0.316049	0.132443	-0.0461228	0.830542	0.494352	0.0140675	0.534641	0.00711137	-0.748803	2.56151e-05	-0.384543	0.0635421	0.105834	0.622587	0.283937	0.17875	0.192756	0.366843	-0.679491	0.000260415
EEF1A2	blue	-0.313575	0.135668	0.107336	0.617629	0.374972	0.0710051	0.249246	0.240188	-0.547576	0.00561177	-0.185534	0.385407	-0.0130184	0.951857	0.761798	1.52613e-05	-0.241816	0.254951	-0.367948	0.0768934
RAB40C	blue	-0.310227	0.140119	-0.0529794	0.805789	0.457972	0.0244194	0.510287	0.010844	-0.769277	1.11614e-05	-0.312211	0.137469	0.0351066	0.870633	0.395034	0.0560704	0.121636	0.571266	-0.67888	0.000265069
KIAA1191	blue	-0.303735	0.149048	-0.271323	0.199679	0.301012	0.152909	-0.0106169	0.960731	-0.351713	0.0919126	-0.202473	0.342705	0.135401	0.528149	0.795183	3.43207e-06	-0.344555	0.0991896	0.0559237	0.795214
CRTC1	blue	-0.301433	0.152308	-0.134976	0.529457	0.383005	0.0646993	0.169042	0.429742	-0.626409	0.00105704	-0.201201	0.34581	0.0147917	0.945308	0.884909	9.4119e-09	-0.216964	0.308509	-0.248753	0.241149
TAOK2	blue	-0.300944	0.153007	0.0858656	0.68994	0.435295	0.0335046	0.475374	0.0188906	-0.67991	0.000257265	-0.243146	0.252266	0.0238529	0.911908	0.536008	0.0069385	-0.261149	0.217727	-0.542542	0.00616035
SFRP4	blue	-0.291059	0.167628	-0.489706	0.0151427	0.348162	0.0954713	0.114888	0.592953	-0.387966	0.0610249	-0.320213	0.127143	0.244319	0.249913	0.423607	0.0391378	-0.129816	0.545455	-0.0806187	0.70805
STRN	blue	-0.288525	0.171529	-0.182892	0.39233	0.382464	0.0651098	0.553746	0.00499575	-0.424423	0.0387221	-0.379125	0.0676893	0.268603	0.204402	-0.262807	0.214715	-0.117317	0.585105	-0.471796	0.019935
AHSP	blue	-0.26861	0.20439	-0.186194	0.383688	0.364402	0.0800036	0.316677	0.131634	-0.535463	0.00700698	-0.297733	0.157654	0.109406	0.610826	0.273871	0.195323	0.131273	0.540916	-0.433637	0.0342619
BAIAP2L1	blue	-0.261541	0.217012	-0.208639	0.327888	0.354194	0.0894859	0.187827	0.379457	-0.542467	0.00616886	-0.226948	0.286218	0.0807952	0.707438	0.579294	0.00301321	-0.168597	0.430977	-0.243042	0.252476
VTI1B	blue	-0.258118	0.223308	-0.120751	0.574089	0.473556	0.0194155	0.466055	0.0217086	-0.777849	7.68627e-06	-0.312528	0.137048	0.0246607	0.908937	0.439962	0.031444	0.063839	0.766961	-0.56788	0.00379562
GHR	blue	-0.255002	0.229145	0.19703	0.356107	0.465566	0.0218652	0.591016	0.00235641	-0.77416	9.04256e-06	-0.235809	0.267306	-0.0618458	0.77405	0.448792	0.0278224	-0.0859998	0.689479	-0.733267	4.57563e-05
CPSF3L	blue	-0.244642	0.249268	-0.109744	0.609715	0.366735	0.0779468	0.60408	0.00177185	-0.367437	0.0773358	-0.340889	0.103079	0.242586	0.253395	-0.407738	0.0479536	-0.0963638	0.654205	-0.551085	0.00525414
FKBP11	blue	-0.22097	0.299441	-0.513716	0.0102371	0.303598	0.14924	0.0310232	0.885577	-0.360654	0.0833924	-0.307564	0.143735	0.224876	0.290758	0.290818	0.167997	0.0440221	0.838159	-0.0719602	0.73827
IFI30	blue	-0.211152	0.321961	-0.353497	0.0901634	0.329576	0.115788	0.227037	0.286025	-0.500999	0.0126387	-0.341667	0.102244	0.163667	0.444764	0.123159	0.56642	0.423222	0.0393356	-0.33915	0.104962
EIF5B	blue	-0.206561	0.332836	-0.236072	0.266756	0.308552	0.142385	0.101542	0.636841	-0.550106	0.00535194	-0.16802	0.432578	0.0309166	0.885968	0.701246	0.000134794	-0.160913	0.452566	-0.144881	0.499387
CASP9	blue	-0.191005	0.371296	-0.150948	0.481391	0.302021	0.151471	0.396358	0.0551778	-0.490567	0.0149386	-0.315067	0.133717	0.134961	0.529505	-0.0644415	0.764822	0.424824	0.0385185	-0.512134	0.0105135
PROCA1	blue	-0.157383	0.462672	0.0834712	0.698185	0.34847	0.0951584	0.385249	0.0630166	-0.614793	0.00138953	-0.133528	0.533924	-0.10289	0.63235	0.517958	0.00952545	-0.160706	0.453156	-0.458925	0.0240865
PAFAH1B3	brown	-0.967607	1.22219e-14	-0.764989	1.33725e-05	0.935229	2.14573e-11	0.720797	7.09031e-05	-0.632463	0.000912655	-0.96364	4.27595e-14	0.943926	4.57604e-12	0.0134988	0.950083	-0.73389	4.47382e-05	-0.507258	0.0114045
SERF1A	brown	-0.965907	2.12876e-14	-0.789238	4.56327e-06	0.949261	1.56249e-12	0.741662	3.36102e-05	-0.676942	0.000280307	-0.976589	3.58054e-16	0.94396	4.54649e-12	0.00370516	0.986291	-0.70207	0.000131326	-0.552176	0.00514691
FBLIM1	brown	-0.961465	8.02005e-14	-0.733602	4.52058e-05	0.936095	1.85794e-11	0.719507	7.40935e-05	-0.636647	0.000823089	-0.959166	1.50083e-13	0.927366	7.29113e-11	0.0147675	0.945398	-0.708559	0.000106635	-0.532287	0.00741733
MED1	brown	-0.960638	1.00918e-13	-0.812905	1.38575e-06	0.927767	6.87363e-11	0.682574	0.000238002	-0.627512	0.00102936	-0.973076	1.6398e-15	0.951539	9.52761e-13	-0.0129993	0.951928	-0.63641	0.000827946	-0.503225	0.0121876
LIX1L	brown	-0.960242	1.12462e-13	-0.692297	0.000177931	0.936279	1.80157e-11	0.722163	6.76566e-05	-0.680509	0.000252821	-0.942715	5.75604e-12	0.889696	6.03559e-09	0.0923112	0.667918	-0.688456	0.00019986	-0.540357	0.00641201
SMC3	brown	-0.958289	1.88847e-13	-0.814274	1.28693e-06	0.926326	8.48333e-11	0.689703	0.000192496	-0.64698	0.000633615	-0.962034	6.82785e-14	0.942842	5.62077e-12	0.0251655	0.90708	-0.686151	0.000214118	-0.492034	0.0145957
DYNLT1	brown	-0.958098	1.98426e-13	-0.819112	9.86073e-07	0.918625	2.44137e-10	0.643762	0.000688108	-0.625965	0.00106836	-0.945931	3.09492e-12	0.929989	4.92543e-11	0.119569	0.577871	-0.721057	7.02746e-05	-0.451882	0.0266369
DDAH1	brown	-0.955415	3.87746e-13	-0.7691	1.12456e-05	0.957031	2.60334e-13	0.759969	1.64466e-05	-0.723544	6.45089e-05	-0.964809	3.0016e-14	0.911495	5.94502e-10	0.043244	0.840984	-0.673756	0.000307025	-0.582034	0.00284727
SLC39A6	brown	-0.954547	4.77458e-13	-0.574912	0.00329567	0.909959	7.13144e-10	0.728261	5.47054e-05	-0.62751	0.00102941	-0.900406	2.06578e-09	0.860973	6.69745e-08	0.105126	0.624928	-0.761149	1.56727e-05	-0.561751	0.00428211
TIA1	brown	-0.953295	6.40112e-13	-0.664598	0.000396514	0.91346	4.68816e-10	0.802144	2.42957e-06	-0.608251	0.00161351	-0.956841	2.73021e-13	0.933863	2.68184e-11	-0.159532	0.456507	-0.648501	0.000609188	-0.61974	0.00123838
MUS81	brown	-0.951806	8.97658e-13	-0.763183	1.4414e-05	0.932336	3.42289e-11	0.771409	1.01874e-05	-0.642846	0.000704332	-0.979102	1.03881e-16	0.955582	3.7244e-13	-0.128646	0.549114	-0.65215	0.000553877	-0.579064	0.00302755
ILF3	brown	-0.950922	1.09178e-12	-0.815313	1.2162e-06	0.920838	1.82177e-10	0.690273	0.000189205	-0.610584	0.00153036	-0.973752	1.24368e-15	0.962388	6.16878e-14	-0.0581891	0.7871	-0.648503	0.000609166	-0.507008	0.0114519
XRN2	brown	-0.950843	1.11083e-12	-0.764615	1.35824e-05	0.922917	1.37299e-10	0.689097	0.000196045	-0.610839	0.00152148	-0.952711	7.31848e-13	0.928312	6.34006e-11	0.0124078	0.954113	-0.671196	0.00033007	-0.510265	0.010848
LATS1	brown	-0.950517	1.19274e-12	-0.618673	0.00126972	0.901608	1.81803e-09	0.772081	9.89648e-06	-0.599602	0.00195643	-0.927673	6.96901e-11	0.908651	8.30609e-10	-0.0875543	0.684146	-0.683889	0.000228962	-0.620385	0.00121974
TARDBP	brown	-0.94873	1.74771e-12	-0.772941	9.53497e-06	0.925203	9.96658e-11	0.764715	1.3526e-05	-0.626789	0.00104743	-0.981184	3.30645e-17	0.959117	1.52055e-13	-0.147056	0.492897	-0.62573	0.00107438	-0.580286	0.0029522
SOX4	brown	-0.948022	2.02548e-12	-0.737627	3.9037e-05	0.906566	1.05414e-09	0.720856	7.07612e-05	-0.564102	0.00408962	-0.9579	2.08758e-13	0.962152	6.60207e-14	-0.131968	0.538757	-0.685239	0.000219998	-0.532036	0.00745052
EIF4G1	brown	-0.947106	2.44374e-12	-0.769878	1.08788e-05	0.943989	4.52157e-12	0.752335	2.23199e-05	-0.659294	0.000458042	-0.978155	1.68366e-16	0.934212	2.53439e-11	-0.0821898	0.702611	-0.611431	0.00150109	-0.587988	0.00251318
DCAF15	brown	-0.945518	3.35895e-12	-0.685771	0.000216553	0.869124	3.58511e-08	0.672586	0.000317379	-0.511696	0.0105911	-0.919574	2.15576e-10	0.934467	2.43139e-11	-0.0720899	0.737814	-0.735558	4.21083e-05	-0.464961	0.0220607
NSMCE2	brown	-0.945314	3.49602e-12	-0.721837	6.8421e-05	0.934739	2.32575e-11	0.736213	4.11143e-05	-0.652072	0.000555012	-0.956681	2.84133e-13	0.90912	7.86648e-10	-0.0223311	0.917509	-0.600124	0.00193412	-0.594737	0.00217528
AFAP1	brown	-0.944989	3.72587e-12	-0.69211	0.000178948	0.898753	2.45642e-09	0.682795	0.000236458	-0.601074	0.00189402	-0.930816	4.33914e-11	0.906119	1.10859e-09	-0.00213279	0.992109	-0.651737	0.000559915	-0.508792	0.0111178
KDM2B	brown	-0.944433	4.15096e-12	-0.790853	4.22711e-06	0.920132	2.00204e-10	0.739248	3.67707e-05	-0.62064	0.00121243	-0.981369	2.96872e-17	0.952011	8.57359e-13	-0.146239	0.49533	-0.586184	0.00261068	-0.556862	0.00470696
LRRC42	brown	-0.943447	5.01382e-12	-0.797147	3.11748e-06	0.902999	1.5648e-09	0.654925	0.000514779	-0.571215	0.00355105	-0.953941	5.50757e-13	0.954878	4.41308e-13	-0.0251416	0.907168	-0.705462	0.00011786	-0.454034	0.0258356
IGF2BP3	brown	-0.942699	5.77288e-12	-0.671415	0.000328045	0.884707	9.58585e-09	0.764285	1.37707e-05	-0.573452	0.00339457	-0.937748	1.40353e-11	0.927514	7.13458e-11	-0.152083	0.478062	-0.655017	0.000513515	-0.575736	0.00324088
FNBP1L	brown	-0.942697	5.77571e-12	-0.817073	1.10425e-06	0.901682	1.80369e-09	0.655925	0.000501284	-0.579117	0.00302422	-0.964286	3.52169e-14	0.96124	8.54208e-14	-0.0357522	0.868274	-0.6309	0.000948201	-0.468422	0.0209626
TTC27	brown	-0.942618	5.86177e-12	-0.640158	0.000753867	0.919909	2.06215e-10	0.78516	5.51938e-06	-0.62474	0.00110011	-0.951371	9.88794e-13	0.916308	3.28866e-10	-0.119958	0.576625	-0.615326	0.00137254	-0.642446	0.000711514
RBP1	brown	-0.941236	7.56575e-12	-0.771171	1.02925e-05	0.920858	1.81695e-10	0.674504	0.00030056	-0.686153	0.000214107	-0.93635	1.78013e-11	0.892173	4.75765e-09	0.117733	0.583767	-0.629355	0.000984501	-0.529929	0.00773468
SATB2	brown	-0.941225	7.58209e-12	-0.682864	0.000235981	0.906049	1.11734e-09	0.754438	2.05418e-05	-0.608855	0.00159164	-0.947726	2.15276e-12	0.913658	4.57536e-10	-0.0694404	0.747138	-0.673012	0.000313574	-0.546617	0.00571301
ZNF292	brown	-0.940047	9.37938e-12	-0.836013	3.64436e-07	0.855651	9.86508e-08	0.566584	0.00389441	-0.510985	0.0107181	-0.922804	1.39453e-10	0.957189	2.50195e-13	0.0370997	0.863354	-0.714344	8.81532e-05	-0.352626	0.0910141
KIAA1429	brown	-0.939793	9.81317e-12	-0.704487	0.0001216	0.906737	1.03393e-09	0.734539	4.36979e-05	-0.604867	0.00174103	-0.939751	9.88656e-12	0.92312	1.33487e-10	-0.0846116	0.694254	-0.67009	0.00034048	-0.576853	0.0031679
PPIP5K2	brown	-0.939381	1.05584e-11	-0.634739	0.000862945	0.914165	4.29871e-10	0.786874	5.09772e-06	-0.636642	0.000823198	-0.935057	2.2073e-11	0.891816	4.92535e-09	-0.0412344	0.848288	-0.708312	0.000107495	-0.607739	0.00163228
NFIB	brown	-0.938842	1.16069e-11	-0.754784	2.02613e-05	0.896948	2.95779e-09	0.678771	0.000265908	-0.571645	0.0035205	-0.951449	9.71856e-13	0.948877	1.6944e-12	-0.085116	0.692518	-0.617036	0.00131916	-0.512768	0.010402
MMP11	brown	-0.937592	1.44152e-11	-0.762565	1.47866e-05	0.922205	1.51393e-10	0.73183	4.81822e-05	-0.607651	0.00163551	-0.97118	3.43552e-15	0.955246	4.03912e-13	-0.125728	0.558285	-0.661423	0.00043242	-0.534686	0.00710563
LMNB1	brown	-0.937111	1.56519e-11	-0.663355	0.000410243	0.911751	5.76623e-10	0.73584	4.16777e-05	-0.608748	0.00159549	-0.931599	3.84243e-11	0.900568	2.03074e-09	-0.0557055	0.795996	-0.636924	0.000817426	-0.593043	0.00225623
RPL24	brown	-0.936612	1.70339e-11	-0.759748	1.65948e-05	0.920969	1.7901e-10	0.704109	0.000123081	-0.633032	0.000899994	-0.950709	1.14386e-12	0.913519	4.65441e-10	-0.0277278	0.897666	-0.627331	0.00103385	-0.542746	0.00613718
CXorf23	brown	-0.93441	2.45438e-11	-0.779961	6.99402e-06	0.84674	1.82528e-07	0.608012	0.00162225	-0.477401	0.018319	-0.925747	9.22114e-11	0.962469	6.02681e-14	-0.0549697	0.798636	-0.696866	0.000154603	-0.388136	0.0609019
C19orf33	brown	-0.934222	2.53034e-11	-0.71874	7.6049e-05	0.905283	1.21721e-09	0.74684	2.76248e-05	-0.623239	0.00114015	-0.940145	9.21565e-12	0.916696	3.13039e-10	-0.106516	0.620336	-0.66103	0.000437051	-0.569091	0.00370519
LNX2	brown	-0.933462	2.86118e-11	-0.779467	7.15087e-06	0.942029	6.5407e-12	0.739585	3.63146e-05	-0.718029	7.78997e-05	-0.959322	1.44022e-13	0.889512	6.14172e-09	0.051449	0.811299	-0.587107	0.00256041	-0.588498	0.00248618
CREB1	brown	-0.93302	3.07084e-11	-0.804895	2.1116e-06	0.911652	5.83485e-10	0.689759	0.000192169	-0.59754	0.0020468	-0.957835	2.123e-13	0.941192	7.62676e-12	-0.0739003	0.731464	-0.632052	0.000921889	-0.506781	0.011495
CAD	brown	-0.932981	3.08973e-11	-0.710554	9.99121e-05	0.900679	2.00702e-09	0.740165	3.55404e-05	-0.609738	0.00156008	-0.932703	3.22937e-11	0.920827	1.82455e-10	-0.0380874	0.85975	-0.713083	9.19233e-05	-0.53306	0.00731564
B4GALT5	brown	-0.932806	3.17723e-11	-0.765542	1.3067e-05	0.901127	1.91375e-09	0.633634	0.000886784	-0.615826	0.00135673	-0.931429	3.94575e-11	0.907249	9.75539e-10	0.0874306	0.68457	-0.680648	0.000251794	-0.446933	0.0285556
PTK7	brown	-0.932084	3.5617e-11	-0.694195	0.000167891	0.884654	9.63165e-09	0.659509	0.000455393	-0.614374	0.00140306	-0.895541	3.41034e-09	0.878624	1.63872e-08	0.0766191	0.721959	-0.702452	0.000129746	-0.484695	0.0163768
NONO	brown	-0.932032	3.59044e-11	-0.841792	2.5268e-07	0.878737	1.62279e-08	0.648962	0.000601954	-0.528435	0.00794157	-0.95761	2.24861e-13	0.976713	3.37943e-16	-0.132822	0.536109	-0.638524	0.000785437	-0.439242	0.0317551
KLF11	brown	-0.932017	3.59911e-11	-0.801591	2.49829e-06	0.893088	4.3511e-09	0.679837	0.00025781	-0.555095	0.00486896	-0.95964	1.3228e-13	0.956715	2.81779e-13	-0.0995282	0.643573	-0.651482	0.000563661	-0.466724	0.0214954
LOC100625726	brown	-0.931176	4.10396e-11	-0.709361	0.000103887	0.885157	9.20178e-09	0.720118	7.25666e-05	-0.560415	0.00439493	-0.946814	2.59316e-12	0.936115	1.85159e-11	-0.148935	0.487325	-0.621931	0.00117607	-0.545564	0.00582583
TRIM27	brown	-0.930582	4.49834e-11	-0.644966	0.00066727	0.853474	1.15082e-07	0.614822	0.00138863	-0.508903	0.0110972	-0.885649	8.79797e-09	0.887862	7.17215e-09	0.0709797	0.741717	-0.722733	6.63413e-05	-0.423239	0.0393269
USP3	brown	-0.930499	4.55622e-11	-0.782662	6.18923e-06	0.891987	4.84428e-09	0.708046	0.000108428	-0.59468	0.00217796	-0.956397	3.04938e-13	0.935499	2.05208e-11	-0.0920491	0.668809	-0.591778	0.00231832	-0.505205	0.0117979
TADA2A	brown	-0.929934	4.9669e-11	-0.685446	0.000218653	0.890438	5.62348e-09	0.736044	4.13695e-05	-0.581606	0.00287268	-0.914857	3.94553e-10	0.913265	4.80124e-10	-0.0660047	0.759279	-0.767051	1.22652e-05	-0.527358	0.0080934
CBX1P3	brown	-0.929224	5.53124e-11	-0.784123	5.78941e-06	0.893957	3.9939e-09	0.622986	0.00114702	-0.629033	0.000992217	-0.912493	5.2733e-10	0.89731	2.85038e-09	0.148573	0.488398	-0.705342	0.000118315	-0.443642	0.0298915
IMPDH2	brown	-0.927918	6.72191e-11	-0.826825	6.34376e-07	0.899015	2.39038e-09	0.617915	0.00129242	-0.594513	0.00218586	-0.942637	5.8407e-12	0.928101	6.54237e-11	0.0145092	0.946352	-0.609413	0.00157161	-0.455324	0.0253648
RPIA	brown	-0.927534	7.11309e-11	-0.797069	3.12943e-06	0.928643	6.0348e-11	0.753757	2.11034e-05	-0.652941	0.000542484	-0.968788	8.16719e-15	0.927898	6.74176e-11	-0.0915699	0.670438	-0.615368	0.00137119	-0.570937	0.00357089
CENPC1	brown	-0.926916	7.78726e-11	-0.66245	0.00042051	0.89702	2.93606e-09	0.676807	0.0002814	-0.592006	0.00230705	-0.908113	8.83782e-10	0.886464	8.16471e-09	0.0302965	0.888241	-0.706521	0.000113913	-0.523127	0.00871411
ZNF512	brown	-0.926322	8.48786e-11	-0.660018	0.00044918	0.886282	8.30205e-09	0.660682	0.000441191	-0.566896	0.00387044	-0.913791	4.5016e-10	0.892805	4.47304e-09	-0.00946541	0.964987	-0.637491	0.000805971	-0.517874	0.00953916
SCML2	brown	-0.924821	1.05209e-10	-0.748293	2.61245e-05	0.832208	4.60317e-07	0.625461	0.00108134	-0.50026	0.0127914	-0.903678	1.45319e-09	0.926373	8.42562e-11	-0.0310379	0.885523	-0.705553	0.000117518	-0.392435	0.0578545
CBY1	brown	-0.924747	1.06324e-10	-0.736139	4.12253e-05	0.879653	1.49965e-08	0.663832	0.000404931	-0.568892	0.00371993	-0.929618	5.21113e-11	0.927536	7.11079e-11	-0.070023	0.745084	-0.679007	0.000264098	-0.471381	0.0200594
TRAFD1	brown	-0.924728	1.06606e-10	-0.580079	0.00296489	0.895654	3.37198e-09	0.749353	2.50755e-05	-0.593769	0.00222124	-0.915015	3.86886e-10	0.883307	1.08729e-08	-0.080899	0.707079	-0.639422	0.000767958	-0.61049	0.00153365
BCL2	brown	-0.924167	1.15368e-10	-0.72275	6.63031e-05	0.85305	1.18548e-07	0.653156	0.000539413	-0.458838	0.0241168	-0.912879	5.03223e-10	0.94777	2.13371e-12	-0.142867	0.505432	-0.743219	3.17006e-05	-0.436754	0.0328492
PUM1	brown	-0.923734	1.22588e-10	-0.765332	1.31824e-05	0.902077	1.72879e-09	0.690635	0.000187145	-0.613194	0.00144166	-0.922572	1.43966e-10	0.912249	5.43059e-10	-0.0131096	0.951521	-0.743727	3.10992e-05	-0.496546	0.013582
PHF6	brown	-0.922826	1.39016e-10	-0.724931	6.14773e-05	0.921725	1.61631e-10	0.817377	1.08585e-06	-0.646238	0.000645837	-0.96453	3.26901e-14	0.922486	1.45674e-10	-0.172841	0.419292	-0.61816	0.00128503	-0.625186	0.00108847
SNRPA	brown	-0.922441	1.46585e-10	-0.624226	0.0011137	0.880895	1.34596e-08	0.757461	1.82042e-05	-0.645563	0.000657128	-0.902106	1.72342e-09	0.878062	1.71946e-08	-0.0229446	0.915251	-0.688466	0.000199796	-0.576811	0.00317063
HNRNPA1	brown	-0.922318	1.49075e-10	-0.824536	7.24685e-07	0.881326	1.29604e-08	0.63706	0.000814676	-0.547876	0.00558044	-0.947467	2.27066e-12	0.95491	4.37913e-13	-0.104326	0.627583	-0.614106	0.00141174	-0.465061	0.0220283
FGD4	brown	-0.922128	1.52983e-10	-0.732474	4.70808e-05	0.911035	6.28047e-10	0.744463	3.02445e-05	-0.636509	0.000825922	-0.949422	1.50971e-12	0.911947	5.63158e-10	-0.0462836	0.82996	-0.62908	0.000991083	-0.567997	0.00378682
SET	brown	-0.922094	1.53714e-10	-0.814476	1.27293e-06	0.90764	9.32933e-10	0.640413	0.000749042	-0.640953	0.000738915	-0.930169	4.79252e-11	0.889046	6.41854e-09	0.10151	0.636949	-0.646331	0.0006443	-0.464207	0.0223059
SP3	brown	-0.921342	1.70225e-10	-0.738499	3.7804e-05	0.881694	1.25469e-08	0.718732	7.60682e-05	-0.543342	0.00607029	-0.955816	3.51789e-13	0.956721	2.81305e-13	-0.226365	0.287491	-0.595916	0.0021204	-0.55353	0.00501637
SRSF7	brown	-0.919553	2.16172e-10	-0.802413	2.39667e-06	0.867473	4.08247e-08	0.645876	0.000651882	-0.533238	0.00729234	-0.943504	4.95972e-12	0.951257	1.01408e-12	-0.113765	0.596595	-0.607438	0.00164341	-0.462194	0.0229715
TRAF4	brown	-0.919521	2.17082e-10	-0.842225	2.45697e-07	0.843708	2.23078e-07	0.549583	0.00540477	-0.479278	0.0178021	-0.907969	8.98454e-10	0.946461	2.78412e-12	0.00584182	0.978387	-0.702326	0.000130268	-0.328161	0.117455
UCKL1	brown	-0.918174	2.58905e-10	-0.542266	0.00619159	0.864863	4.99526e-08	0.745104	2.95176e-05	-0.534123	0.00717775	-0.884724	9.57061e-09	0.881399	1.28771e-08	-0.110009	0.608846	-0.725434	6.04098e-05	-0.585609	0.00264242
PTX3	brown	-0.916962	3.02596e-10	-0.691462	0.000182506	0.907576	9.39785e-10	0.755451	1.97305e-05	-0.644625	0.000673102	-0.927799	6.84123e-11	0.900879	1.9648e-09	-0.0917083	0.669967	-0.64315	0.000698906	-0.603418	0.00179817
PAPOLG	brown	-0.916909	3.04671e-10	-0.576028	0.00322171	0.887052	7.73339e-09	0.733314	4.56788e-05	-0.604232	0.00176587	-0.899441	2.28637e-09	0.872307	2.77715e-08	0.00516481	0.980891	-0.6934	0.000172032	-0.581472	0.00288063
HSPA4	brown	-0.916886	3.05554e-10	-0.605066	0.00173329	0.867474	4.08215e-08	0.74205	3.31244e-05	-0.551393	0.00522361	-0.905438	1.19641e-09	0.893456	4.19659e-09	-0.144964	0.499138	-0.657652	0.000478687	-0.542209	0.00619813
BZW2	brown	-0.916691	3.13249e-10	-0.661446	0.000432145	0.92068	1.86087e-10	0.835633	3.73126e-07	-0.63292	0.000902485	-0.949168	1.59329e-12	0.905857	1.14162e-09	-0.212278	0.319328	-0.657025	0.000486785	-0.643588	0.000691161
STX12	brown	-0.916557	3.18631e-10	-0.633705	0.000885237	0.895987	3.26064e-09	0.702647	0.000128944	-0.6093	0.00157566	-0.909226	7.77e-10	0.862093	6.1611e-08	0.0322827	0.880963	-0.672926	0.00031434	-0.53421	0.00716656
APAF1	brown	-0.914908	3.92067e-10	-0.810092	1.61025e-06	0.882768	1.14082e-08	0.659838	0.000451374	-0.559662	0.00445952	-0.937808	1.38915e-11	0.945527	3.35257e-12	-0.0712114	0.740902	-0.698817	0.000145488	-0.452127	0.026545
KIDINS220	brown	-0.914662	4.04267e-10	-0.69051	0.000187857	0.837835	3.25184e-07	0.536957	0.00682063	-0.533236	0.00729269	-0.859041	7.72225e-08	0.861384	6.49602e-08	0.185732	0.384891	-0.737786	3.88094e-05	-0.35741	0.0864121
PLIN2	brown	-0.913826	4.4822e-10	-0.737703	3.89281e-05	0.912525	5.25291e-10	0.76274	1.46805e-05	-0.634696	0.000863867	-0.968235	9.88225e-15	0.933565	2.81424e-11	-0.183312	0.391223	-0.542392	0.00617732	-0.610974	0.00151682
TAB3	brown	-0.913514	4.65703e-10	-0.768115	1.1726e-05	0.84035	2.77231e-07	0.565731	0.00396061	-0.503369	0.0121589	-0.907315	9.68179e-10	0.92878	5.91242e-11	0.0123503	0.954326	-0.658589	0.000466817	-0.368155	0.0767145
PGAP3	brown	-0.912736	5.11994e-10	-0.760984	1.57792e-05	0.884766	9.53453e-09	0.660638	0.000441717	-0.627752	0.00102342	-0.890253	5.72379e-09	0.878469	1.6606e-08	0.105708	0.623003	-0.785223	5.50348e-06	-0.464596	0.0221791
RCBTB2	brown	-0.912715	5.13308e-10	-0.619768	0.00123756	0.847914	1.68691e-07	0.655253	0.000510311	-0.502241	0.0123855	-0.889663	6.05447e-09	0.892759	4.49331e-09	-0.0811837	0.706093	-0.639351	0.000769317	-0.516205	0.00981438
TP53I11	brown	-0.9124	5.33267e-10	-0.723029	6.56691e-05	0.880763	1.36161e-08	0.662163	0.00042381	-0.640163	0.000753774	-0.89432	3.85269e-09	0.859124	7.67572e-08	0.144011	0.501992	-0.741859	3.33632e-05	-0.434088	0.0340546
AQP8	brown	-0.911668	5.82375e-10	-0.803499	2.26792e-06	0.889393	6.21165e-09	0.681918	0.000242624	-0.621778	0.00118034	-0.939825	9.75865e-12	0.915978	3.42881e-10	-0.0101367	0.962506	-0.649881	0.000587733	-0.450031	0.0273422
IPMK	brown	-0.911345	6.05245e-10	-0.684329	0.000226005	0.866055	4.55802e-08	0.756897	1.86219e-05	-0.548332	0.00553307	-0.933223	2.97291e-11	0.915866	3.47748e-10	-0.196791	0.356703	-0.605234	0.0017268	-0.548308	0.00553551
COPG2	brown	-0.910971	6.32856e-10	-0.718978	7.54374e-05	0.833523	4.24908e-07	0.637802	0.000799745	-0.438614	0.0320285	-0.904872	1.27413e-09	0.953137	6.63723e-13	-0.157326	0.462837	-0.758802	1.72445e-05	-0.399109	0.0533589
AUTS2	brown	-0.910726	6.51506e-10	-0.775789	8.41958e-06	0.864301	5.21434e-08	0.676514	0.000283775	-0.531329	0.00754486	-0.93692	1.61668e-11	0.959273	1.45883e-13	-0.170588	0.425475	-0.652013	0.000555881	-0.473125	0.0195418
PAICS	brown	-0.910722	6.51811e-10	-0.714057	8.90004e-05	0.91561	3.59115e-10	0.772129	9.87584e-06	-0.630988	0.000946176	-0.956063	3.31136e-13	0.909454	7.56603e-10	-0.184323	0.388572	-0.564964	0.00402095	-0.626967	0.00104296
GMNN	brown	-0.910721	6.51896e-10	-0.817097	1.10281e-06	0.875775	2.08611e-08	0.656824	0.000489412	-0.553697	0.00500041	-0.938252	1.28643e-11	0.957448	2.34302e-13	-0.0879551	0.682773	-0.683975	0.000228384	-0.441473	0.030799
MFAP2	brown	-0.910399	6.77202e-10	-0.78945	4.51782e-06	0.834382	4.03101e-07	0.611962	0.00148295	-0.471577	0.0200004	-0.913056	4.92458e-10	0.96026	1.11912e-13	-0.142987	0.50507	-0.682509	0.000238458	-0.398968	0.0534512
DACT1	brown	-0.910023	7.07798e-10	-0.621644	0.00118407	0.907576	9.39844e-10	0.823183	7.8333e-07	-0.603552	0.00179283	-0.941857	6.75126e-12	0.914526	4.11131e-10	-0.245498	0.247563	-0.652625	0.000547002	-0.652181	0.000553431
C9orf72	brown	-0.909713	7.34015e-10	-0.73439	4.39342e-05	0.843978	2.19168e-07	0.660193	0.000447062	-0.496932	0.0134979	-0.905785	1.15087e-09	0.921749	1.61102e-10	-0.0916587	0.670136	-0.699333	0.000143156	-0.456171	0.0250595
HECTD1	brown	-0.909598	7.43994e-10	-0.748622	2.57948e-05	0.84822	1.65244e-07	0.624795	0.00109868	-0.486457	0.0159338	-0.897006	2.94039e-09	0.925123	1.00799e-10	-0.076934	0.720861	-0.758688	1.73248e-05	-0.386828	0.0618532
ZWINT	brown	-0.909555	7.47691e-10	-0.830601	5.07167e-07	0.841347	2.60042e-07	0.630054	0.000967937	-0.492691	0.0144445	-0.928166	6.47897e-11	0.967612	1.22018e-14	-0.182812	0.392541	-0.638964	0.000776818	-0.416802	0.0427467
LOC100851321	brown	-0.909383	7.62874e-10	-0.723636	6.43055e-05	0.872758	2.67694e-08	0.695717	0.000160202	-0.542682	0.00614447	-0.922719	1.41096e-10	0.911774	5.75011e-10	-0.143645	0.503093	-0.623342	0.00113738	-0.501268	0.0125834
C14orf156	brown	-0.908902	8.06781e-10	-0.805867	2.00845e-06	0.913661	4.57399e-10	0.744009	3.07694e-05	-0.671918	0.000323424	-0.969843	5.62302e-15	0.913146	4.87125e-10	-0.105716	0.622977	-0.504877	0.0118617	-0.57364	0.00338171
VCAN	brown	-0.907785	9.17626e-10	-0.728681	5.38999e-05	0.840649	2.71972e-07	0.665284	0.000389103	-0.471625	0.0199861	-0.902885	1.58421e-09	0.939816	9.77307e-12	-0.151253	0.480496	-0.748223	2.61945e-05	-0.439439	0.0316698
ZNF581	brown	-0.907635	9.33528e-10	-0.836532	3.52848e-07	0.815495	1.2042e-06	0.523582	0.00864547	-0.445158	0.0292701	-0.894072	3.94887e-09	0.960399	1.07739e-13	-0.0167687	0.938012	-0.737717	3.89082e-05	-0.302875	0.15026
DDX17	brown	-0.906763	1.03086e-09	-0.594443	0.00218918	0.868581	3.7423e-08	0.778675	7.40869e-06	-0.546232	0.00575406	-0.92195	1.56749e-10	0.903814	1.43171e-09	-0.249864	0.238987	-0.599639	0.00195486	-0.61205	0.00147999
PLSCR3	brown	-0.906737	1.03392e-09	-0.751792	2.28013e-05	0.834309	4.04916e-07	0.586233	0.00260796	-0.454927	0.0255091	-0.901526	1.83401e-09	0.937543	1.4538e-11	-0.0507614	0.813778	-0.732485	4.70624e-05	-0.357223	0.0865884
ACD	brown	-0.906556	1.0553e-09	-0.802362	2.40284e-06	0.824891	7.09977e-07	0.521732	0.00892715	-0.481587	0.0171827	-0.882635	1.15445e-08	0.923192	1.32164e-10	0.0682036	0.751502	-0.724198	6.30649e-05	-0.304596	0.147841
MAPK8	brown	-0.906007	1.12258e-09	-0.727492	5.62092e-05	0.81248	1.41776e-06	0.583704	0.00274995	-0.414591	0.043974	-0.900574	2.02936e-09	0.950424	1.21717e-12	-0.136205	0.525681	-0.666934	0.000371774	-0.382736	0.064903
FLJ36031	brown	-0.905987	1.12508e-09	-0.623392	0.00113602	0.89959	2.2511e-09	0.843657	2.23829e-07	-0.616833	0.0013254	-0.944376	4.19725e-12	0.898642	2.48474e-09	-0.25744	0.224569	-0.606869	0.0016646	-0.666369	0.000377626
VKORC1L1	brown	-0.905826	1.1456e-09	-0.775193	8.64296e-06	0.901328	1.8732e-09	0.7522	2.24389e-05	-0.604886	0.00174027	-0.96308	5.04611e-14	0.932417	3.37948e-11	-0.209683	0.325418	-0.554974	0.00488026	-0.570664	0.00359055
ZFP1	brown	-0.905406	1.20061e-09	-0.706386	0.00011441	0.871905	2.86909e-08	0.738039	3.84507e-05	-0.556881	0.00470522	-0.931375	3.97878e-11	0.917531	2.81331e-10	-0.13755	0.521561	-0.650956	0.000571484	-0.522284	0.00884239
HN1L	brown	-0.905353	1.20777e-09	-0.693449	0.000171778	0.848082	1.66788e-07	0.66192	0.000426615	-0.502083	0.0124174	-0.915672	3.5635e-10	0.933734	2.73839e-11	-0.165602	0.439325	-0.615745	0.00135929	-0.483125	0.0167799
SOS2	brown	-0.90509	1.24365e-09	-0.778836	7.35548e-06	0.834462	4.01117e-07	0.525457	0.00836764	-0.532615	0.00737401	-0.871763	2.90232e-08	0.884767	9.53344e-09	0.127487	0.55275	-0.671633	0.000326033	-0.380408	0.0666886
S100P	brown	-0.904792	1.28537e-09	-0.781545	6.51155e-06	0.823531	7.67847e-07	0.588811	0.00246971	-0.485049	0.0162871	-0.896253	3.17424e-09	0.925848	9.08884e-11	-0.0425449	0.843523	-0.649046	0.000600638	-0.400019	0.0527676
HOOK1	brown	-0.90432	1.35425e-09	-0.812824	1.39183e-06	0.896492	3.09822e-09	0.645381	0.0006602	-0.637562	0.000804551	-0.933738	2.73662e-11	0.893999	3.97748e-09	0.0361695	0.866749	-0.59058	0.00237846	-0.475883	0.0187458
PBX1	brown	-0.903999	1.40283e-09	-0.787871	4.86587e-06	0.868468	3.77569e-08	0.654505	0.000520535	-0.522614	0.00879198	-0.924434	1.11129e-10	0.941249	7.54777e-12	-0.140858	0.511496	-0.693146	0.000173378	-0.442014	0.0305706
UBE2C	brown	-0.903674	1.45373e-09	-0.789187	4.57419e-06	0.891182	5.2362e-09	0.631538	0.000933542	-0.699413	0.000142796	-0.902055	1.73288e-09	0.844877	2.06585e-07	0.171553	0.422822	-0.552916	0.00507517	-0.494284	0.0140828
CDCA4	brown	-0.903653	1.45707e-09	-0.774057	9.08302e-06	0.803825	2.23054e-06	0.587782	0.00252414	-0.418898	0.0416087	-0.895008	3.59753e-09	0.958315	1.8758e-13	-0.162681	0.44755	-0.663828	0.000404975	-0.376642	0.0696571
RUNX1T1	brown	-0.903331	1.5092e-09	-0.755778	1.94744e-05	0.903541	1.47505e-09	0.776505	8.15792e-06	-0.619947	0.00123238	-0.962283	6.35815e-14	0.932173	3.51176e-11	-0.219614	0.302491	-0.584825	0.00268624	-0.568909	0.00371869
TNPO3	brown	-0.903233	1.52542e-09	-0.805688	2.02708e-06	0.886226	8.34481e-09	0.677549	0.000275458	-0.617626	0.00130116	-0.930289	4.70532e-11	0.90163	1.81372e-09	-0.0351084	0.870626	-0.639893	0.00075891	-0.454387	0.0257063
STAP2	brown	-0.903026	1.56018e-09	-0.854812	1.04714e-07	0.823434	7.72137e-07	0.562224	0.00424284	-0.439277	0.0317402	-0.914806	3.97094e-10	0.968867	7.94656e-15	-0.0975119	0.65034	-0.699126	0.000144089	-0.31988	0.127562
ILF2	brown	-0.902924	1.57767e-09	-0.652166	0.000553651	0.868849	3.66396e-08	0.718183	7.74955e-05	-0.515621	0.00991219	-0.926006	8.88392e-11	0.932475	3.34834e-11	-0.228513	0.282818	-0.61951	0.00124507	-0.551551	0.00520805
RAI14	brown	-0.902448	1.66109e-09	-0.649539	0.000592993	0.833525	4.24836e-07	0.633315	0.000893759	-0.504998	0.0118381	-0.877757	1.76473e-08	0.90032	2.08472e-09	-0.0708798	0.742068	-0.657854	0.000476112	-0.476991	0.0184335
ZBED5	brown	-0.90205	1.73373e-09	-0.775483	8.53355e-06	0.826949	6.29799e-07	0.618302	0.00128079	-0.448633	0.0278846	-0.917403	2.85988e-10	0.9662	1.93834e-14	-0.200433	0.347692	-0.635434	0.000848231	-0.409411	0.0469574
TMTC4	brown	-0.901945	1.75342e-09	-0.754159	2.07701e-05	0.894644	3.73079e-09	0.6619	0.000426845	-0.604904	0.00173958	-0.934241	2.52273e-11	0.901411	1.85676e-09	-0.011466	0.957593	-0.581429	0.00288322	-0.521452	0.00897042
BANF2	brown	-0.901907	1.76067e-09	-0.710291	0.000100777	0.848028	1.67402e-07	0.66048	0.000443609	-0.523695	0.0086285	-0.904715	1.29645e-09	0.908264	8.68536e-10	-0.0853747	0.691628	-0.656364	0.000495453	-0.459583	0.0238584
NRAS	brown	-0.901753	1.79006e-09	-0.613539	0.00143028	0.840441	2.75624e-07	0.699042	0.000144464	-0.500917	0.0126555	-0.88732	7.54322e-09	0.903359	1.50465e-09	-0.149761	0.484887	-0.687853	0.000203507	-0.533171	0.00730118
PSMG1	brown	-0.900958	1.94853e-09	-0.707764	0.000109426	0.860991	6.6884e-08	0.712717	9.30437e-05	-0.487623	0.0156462	-0.936888	1.62548e-11	0.949673	1.43093e-12	-0.278358	0.187811	-0.614406	0.00140202	-0.520105	0.00918114
CDK4	brown	-0.900827	1.97577e-09	-0.789874	4.42816e-06	0.832506	4.52055e-07	0.585797	0.00263201	-0.482781	0.0168693	-0.904124	1.3837e-09	0.94164	7.02612e-12	-0.102991	0.632015	-0.618445	0.00127653	-0.408249	0.0476477
RMI2	brown	-0.90059	2.02604e-09	-0.800715	2.61098e-06	0.852272	1.2516e-07	0.614533	0.00139792	-0.509134	0.0110546	-0.914296	4.2299e-10	0.945113	3.63707e-12	-0.123349	0.565815	-0.680152	0.000255461	-0.397068	0.054704
B4GALT4	brown	-0.899654	2.23594e-09	-0.768735	1.14217e-05	0.841461	2.58139e-07	0.651449	0.00056415	-0.477339	0.0183361	-0.919855	2.07711e-10	0.958687	1.70236e-13	-0.197074	0.355996	-0.696052	0.000158553	-0.41728	0.0424849
SEPT10	brown	-0.899608	2.24671e-09	-0.670557	0.000336056	0.833358	4.29211e-07	0.645768	0.000653682	-0.515606	0.00991469	-0.871781	2.8982e-08	0.888571	6.71194e-09	-0.0725671	0.736138	-0.723687	6.41908e-05	-0.428532	0.0366795
CDK19	brown	-0.899526	2.26606e-09	-0.838901	3.04031e-07	0.86774	3.99809e-08	0.648612	0.000607437	-0.523427	0.00866875	-0.955416	3.8773e-13	0.959481	1.38045e-13	-0.175712	0.41149	-0.563495	0.00413864	-0.446495	0.0287307
TEP1	brown	-0.899024	2.3882e-09	-0.61761	0.00130164	0.830266	5.17439e-07	0.67893	0.000264685	-0.49578	0.0137499	-0.880753	1.36271e-08	0.90026	2.09792e-09	-0.152493	0.476864	-0.618474	0.00127564	-0.549795	0.00538327
HMGA1	brown	-0.898939	2.40941e-09	-0.699757	0.000141265	0.888377	6.83527e-09	0.716215	8.28102e-05	-0.631362	0.000937572	-0.908077	8.87369e-10	0.87599	2.04883e-08	-0.0291437	0.892469	-0.698581	0.000146565	-0.503732	0.0120869
TTC9C	brown	-0.898866	2.42763e-09	-0.862037	6.18685e-08	0.870063	3.32727e-08	0.652149	0.000553893	-0.521754	0.00892379	-0.953754	5.75346e-13	0.965366	2.5247e-14	-0.186169	0.383755	-0.584566	0.00270087	-0.451023	0.0269625
VPS35	brown	-0.897938	2.67234e-09	-0.716283	8.26215e-05	0.818208	1.03704e-06	0.541308	0.00630144	-0.51022	0.0108562	-0.829448	5.43354e-07	0.838783	3.06304e-07	0.187364	0.380653	-0.799566	2.7654e-06	-0.323746	0.122768
C11orf73	brown	-0.897926	2.67584e-09	-0.710716	9.9382e-05	0.846228	1.88875e-07	0.654727	0.000517483	-0.490979	0.0148415	-0.900766	1.98863e-09	0.913329	4.76378e-10	-0.122986	0.566969	-0.705983	0.000115905	-0.442339	0.030434
CPB2	brown	-0.897656	2.75105e-09	-0.788598	4.70285e-06	0.92006	2.02122e-10	0.754012	2.08916e-05	-0.683418	0.000232166	-0.967093	1.44974e-14	0.902612	1.63183e-09	-0.118412	0.581584	-0.515942	0.00985825	-0.596905	0.00207532
IBTK	brown	-0.896971	2.95073e-09	-0.841029	2.65424e-07	0.805677	2.02826e-06	0.557747	0.00462759	-0.431168	0.0354147	-0.9092	7.79359e-10	0.955007	4.27854e-13	-0.092669	0.666703	-0.654383	0.000522216	-0.315978	0.132535
C19H17orf49	brown	-0.896873	2.98043e-09	-0.823243	7.8064e-07	0.809783	1.63684e-06	0.582473	0.00282141	-0.44789	0.0281763	-0.910199	6.93303e-10	0.953947	5.49988e-13	-0.106747	0.619572	-0.681846	0.000243136	-0.322919	0.123782
RPAIN	brown	-0.89632	3.15262e-09	-0.792204	3.96319e-06	0.89401	3.97313e-09	0.749974	2.44776e-05	-0.613954	0.0014167	-0.954971	4.3152e-13	0.918241	2.56656e-10	-0.17646	0.409469	-0.59327	0.00224522	-0.521017	0.00903797
TDP1	brown	-0.896157	3.20525e-09	-0.669542	0.000345744	0.839317	2.96109e-07	0.669982	0.000341514	-0.495698	0.013768	-0.89379	4.06041e-09	0.919073	2.30243e-10	-0.135207	0.528746	-0.660916	0.0004384	-0.48511	0.0162715
MAGOH	brown	-0.896131	3.2136e-09	-0.839369	2.95129e-07	0.847321	1.75554e-07	0.588566	0.00248256	-0.507768	0.0113086	-0.925215	9.94922e-11	0.953189	6.55856e-13	-0.0509926	0.812944	-0.623701	0.00112772	-0.391503	0.058505
EZH2	brown	-0.895853	3.30502e-09	-0.675278	0.000293999	0.834229	4.06896e-07	0.674753	0.000298435	-0.505462	0.0117481	-0.892707	4.51643e-09	0.911198	6.15997e-10	-0.186306	0.383397	-0.599414	0.00196453	-0.5108	0.0107514
POGZ	brown	-0.895637	3.37785e-09	-0.84169	2.54349e-07	0.816733	1.12514e-06	0.554558	0.0049191	-0.436162	0.0331141	-0.916375	3.26053e-10	0.973046	1.65983e-15	-0.132008	0.538634	-0.661853	0.00042739	-0.328146	0.117473
ZUFSP	brown	-0.89526	3.50784e-09	-0.796842	3.16461e-06	0.849477	1.51731e-07	0.659239	0.000458723	-0.495216	0.0138746	-0.946827	2.58635e-12	0.965776	2.21921e-14	-0.236928	0.264977	-0.565645	0.00396735	-0.471403	0.0200528
MCTP1	brown	-0.895103	3.56346e-09	-0.805966	1.99823e-06	0.871511	2.96207e-08	0.708188	0.000107931	-0.564775	0.00403589	-0.956553	2.93321e-13	0.949183	1.58847e-12	-0.234276	0.27052	-0.511599	0.0106084	-0.532424	0.00739918
NUP160	brown	-0.894724	3.70092e-09	-0.768703	1.14374e-05	0.867468	4.08403e-08	0.710787	9.91504e-05	-0.572178	0.00348297	-0.937657	1.4256e-11	0.94223	6.30109e-12	-0.20924	0.326465	-0.592369	0.00228912	-0.528801	0.00789044
MEX3C	brown	-0.894349	3.84173e-09	-0.681644	0.000244577	0.840633	2.72258e-07	0.720682	7.11825e-05	-0.504376	0.0119597	-0.9072	9.80941e-10	0.923248	1.31144e-10	-0.232719	0.273807	-0.634586	0.00086622	-0.532983	0.00732575
LOC100507145	brown	-0.894179	3.9071e-09	-0.813377	1.35096e-06	0.833719	4.19841e-07	0.652499	0.00054882	-0.474594	0.0191144	-0.935615	2.01278e-11	0.97263	1.96052e-15	-0.264943	0.210874	-0.611101	0.00151244	-0.421101	0.0404378
KLHDC10	brown	-0.894013	3.972e-09	-0.66366	0.000406841	0.845787	1.94492e-07	0.623659	0.00112883	-0.502945	0.0122438	-0.874427	2.33387e-08	0.878675	1.63151e-08	0.00912004	0.966264	-0.730822	4.99518e-05	-0.416474	0.0429272
RBMX	brown	-0.893858	4.03329e-09	-0.59031	0.00239221	0.879722	1.49069e-08	0.736298	4.09868e-05	-0.590353	0.00239003	-0.899096	2.37026e-09	0.867747	3.99564e-08	-0.130398	0.54364	-0.589915	0.00241242	-0.622103	0.00117128
SUV420H1	brown	-0.893737	4.08185e-09	-0.816699	1.12723e-06	0.864965	4.95669e-08	0.681412	0.00024624	-0.586134	0.00261343	-0.938049	1.3325e-11	0.934444	2.44049e-11	-0.140738	0.511861	-0.58108	0.00290415	-0.482194	0.0170229
SRI	brown	-0.893331	4.24846e-09	-0.822282	8.24674e-07	0.906207	1.09768e-09	0.698358	0.00014759	-0.679573	0.000259793	-0.929652	5.18456e-11	0.888016	7.07002e-09	0.0401677	0.85217	-0.636535	0.00082538	-0.499308	0.0129903
PTP4A1	brown	-0.893085	4.35241e-09	-0.555972	0.00478799	0.841063	2.64838e-07	0.671725	0.000325191	-0.487777	0.0156085	-0.858908	7.79783e-08	0.865008	4.94016e-08	-0.0686886	0.749789	-0.714059	8.89939e-05	-0.523588	0.00864465
EHMT1	brown	-0.89253	4.59508e-09	-0.796634	3.19715e-06	0.799901	2.71958e-06	0.526139	0.00826835	-0.411483	0.0457457	-0.893926	4.00634e-09	0.960015	1.19586e-13	-0.102316	0.634262	-0.633274	0.000894667	-0.327416	0.118339
TRAM1	brown	-0.891827	4.91987e-09	-0.654593	0.000519326	0.862857	5.8171e-08	0.722571	6.67144e-05	-0.593957	0.00221225	-0.902675	1.62067e-09	0.859803	7.30273e-08	-0.073074	0.73436	-0.528065	0.00799342	-0.579181	0.00302026
RPS11	brown	-0.890619	5.52708e-09	-0.834549	3.98968e-07	0.837232	3.37736e-07	0.602156	0.00184924	-0.503041	0.0122246	-0.92284	1.38752e-10	0.940509	8.63292e-12	-0.12235	0.568991	-0.560684	0.00437198	-0.404836	0.0497215
H3F3A	brown	-0.889548	6.12069e-09	-0.79733	3.08952e-06	0.828108	5.88294e-07	0.644555	0.000674315	-0.456717	0.0248641	-0.919375	2.21299e-10	0.961665	7.58112e-14	-0.216056	0.310587	-0.646484	0.000641762	-0.429276	0.0363189
CAPRIN1	brown	-0.88854	6.73166e-09	-0.684516	0.000224762	0.81604	1.16881e-06	0.623383	0.00113626	-0.408376	0.0475716	-0.887884	7.15739e-09	0.931929	3.64921e-11	-0.184086	0.389191	-0.684481	0.000224996	-0.421462	0.0402486
LOC100849240	brown	-0.887817	7.2022e-09	-0.766062	1.27859e-05	0.789858	4.43138e-06	0.537404	0.00676578	-0.36164	0.0824904	-0.886774	7.93413e-09	0.956074	3.30185e-13	-0.138359	0.519093	-0.705462	0.00011786	-0.304467	0.148021
PTGER3	brown	-0.887763	7.2387e-09	-0.636153	0.00083326	0.839049	3.0118e-07	0.691513	0.000182225	-0.541083	0.00632742	-0.881724	1.25135e-08	0.872269	2.78559e-08	-0.0831017	0.69946	-0.725839	5.95623e-05	-0.451447	0.0268014
CNOT6	brown	-0.887423	7.47157e-09	-0.862074	6.16983e-08	0.860747	6.81079e-08	0.647356	0.000627507	-0.558702	0.00454315	-0.950593	1.17327e-12	0.949026	1.64211e-12	-0.163331	0.445711	-0.516801	0.00971531	-0.460793	0.0234441
SIAH1	brown	-0.887159	7.657e-09	-0.811774	1.47241e-06	0.814645	1.26133e-06	0.597506	0.00204831	-0.405587	0.0492595	-0.922417	1.47065e-10	0.973104	1.62138e-15	-0.241091	0.256421	-0.635038	0.000856587	-0.370698	0.0745458
RGS19	brown	-0.88703	7.74857e-09	-0.793665	3.69425e-06	0.906252	1.0921e-09	0.701032	0.00013571	-0.662128	0.000424211	-0.951609	9.3803e-13	0.892629	4.55101e-09	-0.0687659	0.749517	-0.461577	0.0231788	-0.562398	0.00422845
FTSJD1	brown	-0.886142	8.40944e-09	-0.689754	0.000192195	0.881475	1.27914e-08	0.792836	3.84475e-06	-0.630352	0.000960937	-0.947509	2.25082e-12	0.893329	4.24907e-09	-0.258585	0.222442	-0.429886	0.0360254	-0.666741	0.000373764
ZMYM4	brown	-0.886083	8.45546e-09	-0.793353	3.75018e-06	0.793276	3.76424e-06	0.597415	0.00205236	-0.397371	0.054503	-0.907314	9.683e-10	0.966761	1.61654e-14	-0.232772	0.273695	-0.638805	0.000779922	-0.361832	0.0823153
FDPS	brown	-0.886083	8.45564e-09	-0.644482	0.000675575	0.88405	1.01711e-08	0.785435	5.44976e-06	-0.590398	0.00238774	-0.907681	9.28654e-10	0.883979	1.0237e-08	-0.174877	0.41375	-0.732458	4.71086e-05	-0.556442	0.00474508
CNOT7	brown	-0.884857	9.45596e-09	-0.683167	0.000233885	0.853372	1.15905e-07	0.688043	0.000202351	-0.499418	0.0129672	-0.909571	7.46339e-10	0.903639	1.45933e-09	-0.19167	0.369602	-0.597126	0.00206534	-0.526556	0.00820815
CASP3	brown	-0.884136	1.00933e-08	-0.632465	0.000912609	0.826536	6.45193e-07	0.632736	0.000906574	-0.480737	0.0174087	-0.868422	3.78947e-08	0.877558	1.79478e-08	-0.0366474	0.865004	-0.645993	0.00064992	-0.473666	0.0193835
SLC25A24	brown	-0.883349	1.08318e-08	-0.693269	0.000172725	0.78252	6.22956e-06	0.615423	0.00136946	-0.435795	0.0332787	-0.859324	7.56435e-08	0.902654	1.62448e-09	-0.137188	0.522668	-0.63647	0.000826708	-0.426375	0.0377406
ZNF605	brown	-0.883303	1.08771e-08	-0.672246	0.000320444	0.786113	5.28135e-06	0.522387	0.00882652	-0.460993	0.0233761	-0.81583	1.18235e-06	0.852905	1.1976e-07	0.131356	0.540658	-0.792719	3.86646e-06	-0.303601	0.149236
RIC8A	brown	-0.883213	1.09641e-08	-0.584983	0.00267734	0.860123	7.13228e-08	0.770367	1.06534e-05	-0.55491	0.00488619	-0.899934	2.17117e-09	0.878109	1.71248e-08	-0.195718	0.359382	-0.616652	0.00133099	-0.593954	0.00221239
METTL2B	brown	-0.883196	1.09812e-08	-0.633479	0.000890164	0.845703	1.95592e-07	0.673433	0.000309852	-0.515307	0.00996509	-0.881303	1.29869e-08	0.86288	5.80708e-08	-0.0829799	0.699881	-0.684888	0.000222303	-0.469678	0.0205751
ZNF704	brown	-0.881472	1.27944e-08	-0.75365	2.1193e-05	0.836364	3.56555e-07	0.592471	0.00228413	-0.565021	0.00401639	-0.872121	2.81933e-08	0.88183	1.23972e-08	0.0275028	0.898492	-0.656649	0.000491699	-0.411068	0.0459863
KCTD10	brown	-0.880187	1.4317e-08	-0.773914	9.13978e-06	0.843819	2.21456e-07	0.671118	0.000330791	-0.599997	0.00193954	-0.911948	5.6313e-10	0.881526	1.27337e-08	-0.0512362	0.812066	-0.55286	0.00508062	-0.468646	0.0208929
DIP2B	brown	-0.879896	1.46829e-08	-0.74549	2.90872e-05	0.886849	7.87941e-09	0.665082	0.000391276	-0.630766	0.00095129	-0.894893	3.63933e-09	0.860837	6.76544e-08	0.0323014	0.880895	-0.691979	0.000179661	-0.469628	0.0205904
RSPRY1	brown	-0.879664	1.49823e-08	-0.635302	0.000851009	0.8324	4.5497e-07	0.739643	3.62359e-05	-0.535233	0.00703611	-0.887913	7.13839e-09	0.886725	7.97052e-09	-0.175349	0.412471	-0.605464	0.00171792	-0.585361	0.00265622
ARID2	brown	-0.879469	1.5236e-08	-0.836596	3.51441e-07	0.817651	1.06954e-06	0.524583	0.00849628	-0.488613	0.0154051	-0.877745	1.76644e-08	0.912499	5.26956e-10	-0.019807	0.926807	-0.621539	0.00118701	-0.358491	0.0853973
SNRPC	brown	-0.877996	1.72911e-08	-0.85726	8.78938e-08	0.814267	1.28744e-06	0.487544	0.0156654	-0.490662	0.0149161	-0.876292	1.99765e-08	0.902737	1.60984e-09	0.0614185	0.775572	-0.644602	0.0006735	-0.299599	0.154942
PHF14	brown	-0.87719	1.85178e-08	-0.571397	0.00353811	0.850688	1.39652e-07	0.777197	7.91209e-06	-0.533092	0.00731147	-0.892506	4.60603e-09	0.876704	1.92953e-08	-0.25086	0.237056	-0.630755	0.000951561	-0.609576	0.00156583
ANKRD54	brown	-0.877029	1.87713e-08	-0.659533	0.000455106	0.821294	8.7224e-07	0.657482	0.000480875	-0.460461	0.0235573	-0.881811	1.24182e-08	0.918011	2.64415e-10	-0.139804	0.514693	-0.706846	0.000112725	-0.430234	0.0358588
RBM4	brown	-0.87681	1.91229e-08	-0.845279	2.01158e-07	0.846254	1.88549e-07	0.583212	0.00277834	-0.553853	0.00498567	-0.923634	1.24307e-10	0.928793	5.90113e-11	-0.084014	0.696313	-0.521833	0.00891162	-0.420892	0.0405477
STX10	brown	-0.876397	1.98003e-08	-0.82284	7.98859e-07	0.821306	8.71678e-07	0.634054	0.000877651	-0.54798	0.00556958	-0.893682	4.10382e-09	0.897944	2.67075e-09	-0.0886369	0.680441	-0.580725	0.00292553	-0.438894	0.0319063
ZNF644	brown	-0.87617	2.0182e-08	-0.849402	1.52503e-07	0.786852	5.10295e-06	0.482527	0.0169356	-0.394662	0.0563235	-0.878207	1.69821e-08	0.940835	8.13828e-12	-0.0410968	0.848788	-0.641912	0.000721222	-0.262347	0.215547
HDGF	brown	-0.875696	2.10002e-08	-0.652182	0.000553409	0.766594	1.25034e-05	0.532673	0.00736642	-0.346961	0.0966979	-0.845039	2.04386e-07	0.913428	4.70605e-10	-0.0844941	0.694659	-0.721144	7.00647e-05	-0.314105	0.134972
KARS	brown	-0.875318	2.1674e-08	-0.704289	0.000122373	0.846396	1.86777e-07	0.614566	0.00139686	-0.530348	0.00767747	-0.888952	6.47563e-09	0.868969	3.62949e-08	-0.0786243	0.714975	-0.510695	0.0107703	-0.512598	0.0104318
IGFBP5	brown	-0.874557	2.30878e-08	-0.720352	7.19887e-05	0.872336	2.7706e-08	0.709071	0.000104874	-0.626986	0.00104247	-0.89727	2.86214e-09	0.86659	4.37304e-08	-0.0457642	0.831842	-0.685837	0.000216124	-0.497524	0.0133699
ALG3	brown	-0.874316	2.35537e-08	-0.701614	0.000133235	0.8438	2.21745e-07	0.582154	0.00284017	-0.630984	0.000946261	-0.840102	2.81662e-07	0.818385	1.02688e-06	0.234324	0.270418	-0.706802	0.000112882	-0.439448	0.0316661
TRA2A	brown	-0.87425	2.36816e-08	-0.867298	4.13844e-08	0.783005	6.09327e-06	0.498518	0.0131573	-0.38844	0.0606824	-0.897267	2.86282e-09	0.96394	3.90953e-14	-0.144738	0.499813	-0.57946	0.00300295	-0.306905	0.144639
FOXN3	brown	-0.87415	2.38781e-08	-0.727072	5.7045e-05	0.817647	1.0698e-06	0.617983	0.00129035	-0.494748	0.0139787	-0.88286	1.13152e-08	0.898307	2.57262e-09	-0.15901	0.458002	-0.641419	0.000730269	-0.425506	0.0381753
REV3L	brown	-0.873337	2.55318e-08	-0.66733	0.000367715	0.799328	2.79843e-06	0.488979	0.0153169	-0.548388	0.00552721	-0.807016	1.89229e-06	0.798115	2.97204e-06	0.317725	0.130292	-0.718508	7.66472e-05	-0.327556	0.118173
SENP7	brown	-0.873171	2.58797e-08	-0.707047	0.000111994	0.80038	2.65513e-06	0.593303	0.00224363	-0.425991	0.037932	-0.873786	2.46065e-08	0.915148	3.80502e-10	-0.122846	0.567412	-0.671983	0.000322828	-0.383721	0.0641584
TCP1	brown	-0.873132	2.59628e-08	-0.514352	0.0101276	0.845934	1.92612e-07	0.760043	1.63972e-05	-0.535781	0.00696704	-0.879059	1.57856e-08	0.840407	2.76223e-07	-0.227261	0.285536	-0.566222	0.00392234	-0.618786	0.00126636
PSMG4	brown	-0.872782	2.67161e-08	-0.885506	8.91419e-09	0.797014	3.13798e-06	0.567662	0.00381204	-0.45789	0.0244485	-0.912829	5.06299e-10	0.954422	4.91803e-13	-0.180591	0.398414	-0.571522	0.00352924	-0.333589	0.111155
WNT5A	brown	-0.871584	2.94458e-08	-0.802094	2.43565e-06	0.837538	3.31314e-07	0.606149	0.00169173	-0.577313	0.00313826	-0.86492	4.97346e-08	0.856195	9.48899e-08	0.0966935	0.653094	-0.741913	3.32953e-05	-0.355423	0.0883019
SLC25A6	brown	-0.87029	3.2675e-08	-0.828987	5.58458e-07	0.847994	1.67786e-07	0.633269	0.000894773	-0.550051	0.00535743	-0.920871	1.81384e-10	0.910842	6.42636e-10	-0.144703	0.499919	-0.505006	0.0118366	-0.45967	0.0238285
CENPL	brown	-0.869062	3.60284e-08	-0.657947	0.000474927	0.840987	2.66141e-07	0.673752	0.000307058	-0.571912	0.00350166	-0.869649	3.43881e-08	0.854572	1.06514e-07	-0.0800635	0.709976	-0.551197	0.00524304	-0.547568	0.00561256
MCM5	brown	-0.868989	3.62357e-08	-0.623276	0.00113916	0.836005	3.64615e-07	0.646087	0.000648359	-0.577743	0.00311078	-0.858178	8.22436e-08	0.826642	6.41215e-07	-0.0203369	0.924854	-0.52567	0.00833646	-0.526345	0.00823864
FEM1B	brown	-0.868741	3.69538e-08	-0.788041	4.8272e-06	0.800287	2.66751e-06	0.617171	0.00131503	-0.414772	0.0438724	-0.915184	3.78786e-10	0.962615	5.77736e-14	-0.312436	0.137171	-0.591024	0.00235602	-0.393446	0.0571558
UBR5	brown	-0.868263	3.83706e-08	-0.61146	0.00150009	0.783437	5.97421e-06	0.576506	0.00319044	-0.402427	0.0512276	-0.82969	5.35546e-07	0.872252	2.78951e-08	-0.0889558	0.67935	-0.761229	1.56216e-05	-0.389779	0.059723
C2orf49	brown	-0.867957	3.93057e-08	-0.664169	0.000401202	0.786636	5.15447e-06	0.590065	0.00240476	-0.405464	0.049335	-0.850566	1.40828e-07	0.894991	3.60386e-09	-0.0961177	0.655035	-0.668642	0.000354539	-0.408796	0.0473214
NRF1	brown	-0.867954	3.93158e-08	-0.81478	1.25205e-06	0.804373	2.1689e-06	0.545307	0.00585376	-0.451423	0.0268105	-0.883446	1.07387e-08	0.935109	2.18854e-11	-0.149703	0.485059	-0.622	0.00117414	-0.352714	0.0909279
IDH1	brown	-0.867773	3.98754e-08	-0.742692	3.23365e-05	0.809683	1.64549e-06	0.635243	0.000852255	-0.424838	0.0385115	-0.890569	5.55378e-09	0.936537	1.72493e-11	-0.250405	0.237937	-0.733338	4.56391e-05	-0.372264	0.0732334
CCT3	brown	-0.866866	4.28017e-08	-0.774607	8.86741e-06	0.824863	7.11124e-07	0.556984	0.00469598	-0.480536	0.0174624	-0.884087	1.01372e-08	0.881724	1.25139e-08	-0.0601982	0.779923	-0.561153	0.0043323	-0.395318	0.0558779
CSNK1E	brown	-0.866199	4.50739e-08	-0.671053	0.000331397	0.838302	3.15767e-07	0.563518	0.00413679	-0.558617	0.00455059	-0.831656	4.75959e-07	0.810672	1.56147e-06	0.156533	0.465124	-0.688385	0.000200285	-0.402165	0.0513932
PATZ1	brown	-0.866031	4.56618e-08	-0.843981	2.19125e-07	0.773497	9.30726e-06	0.53718	0.00679325	-0.358086	0.0857765	-0.889022	6.43317e-09	0.969085	7.36149e-15	-0.222564	0.295879	-0.649339	0.000596082	-0.297667	0.157751
TRAPPC3	brown	-0.865275	4.83988e-08	-0.635383	0.000849311	0.835825	3.68716e-07	0.709469	0.00010352	-0.535493	0.00700323	-0.88923	6.30817e-09	0.869072	3.59996e-08	-0.165127	0.440657	-0.595308	0.00214856	-0.512053	0.0105278
LOC100849117	brown	-0.864308	5.21159e-08	-0.686632	0.000211067	0.799577	2.76392e-06	0.572105	0.00348808	-0.427129	0.037367	-0.850094	1.45471e-07	0.889716	6.02407e-09	-0.0835749	0.697827	-0.688354	0.000200467	-0.366746	0.0779375
CDC26	brown	-0.863866	5.38988e-08	-0.810722	1.55735e-06	0.871632	2.93329e-08	0.67031	0.000338389	-0.650501	0.000578306	-0.908554	8.39963e-10	0.877676	1.77689e-08	-0.0161133	0.94043	-0.602895	0.00181918	-0.48038	0.0175042
TGIF2	brown	-0.863561	5.51617e-08	-0.74981	2.46341e-05	0.830248	5.17986e-07	0.558618	0.0045505	-0.571211	0.00355136	-0.856446	9.31951e-08	0.855554	9.93331e-08	0.0861155	0.689082	-0.569425	0.0036806	-0.443173	0.0300861
PTTG1	brown	-0.863454	5.56067e-08	-0.800358	2.65803e-06	0.839818	2.86808e-07	0.569077	0.00370628	-0.629839	0.000973009	-0.878821	1.61113e-08	0.834375	4.0327e-07	0.101282	0.637708	-0.442419	0.0304005	-0.460586	0.0235145
CXCR4	brown	-0.862886	5.80452e-08	-0.796562	3.2084e-06	0.747522	2.6911e-05	0.472556	0.0197093	-0.361038	0.0830399	-0.83563	3.73193e-07	0.916187	3.33941e-10	-0.00658967	0.975621	-0.705774	0.000116685	-0.22544	0.289517
ZEB2	brown	-0.862759	5.86062e-08	-0.818736	1.00699e-06	0.765572	1.30507e-05	0.535821	0.00696194	-0.357494	0.0863329	-0.878994	1.5874e-08	0.963912	3.9422e-14	-0.203371	0.34052	-0.697868	0.000149859	-0.277357	0.189469
ZBTB44	brown	-0.862311	6.06115e-08	-0.661442	0.000432196	0.874009	2.41579e-08	0.803443	2.2744e-06	-0.593973	0.00221149	-0.921317	1.70811e-10	0.887198	7.62903e-09	-0.280842	0.183739	-0.581494	0.00287932	-0.632307	0.000916141
ING4	brown	-0.862157	6.13124e-08	-0.661524	0.000431234	0.846492	1.85575e-07	0.745765	2.87838e-05	-0.570217	0.00362283	-0.905949	1.12991e-09	0.881851	1.2374e-08	-0.254061	0.230926	-0.523118	0.00871547	-0.567053	0.00385838
GUCY2C	brown	-0.861723	6.33386e-08	-0.596042	0.00211464	0.77544	8.54964e-06	0.585176	0.00266656	-0.396325	0.0552004	-0.825758	6.75149e-07	0.853538	1.14563e-07	-0.0881878	0.681977	-0.66218	0.000423605	-0.430041	0.0359512
CSRNP2	brown	-0.861496	6.44194e-08	-0.604301	0.00176313	0.826719	6.38345e-07	0.736619	4.05076e-05	-0.470452	0.0203393	-0.886339	8.25924e-09	0.902073	1.72954e-09	-0.305569	0.146485	-0.663015	0.000414081	-0.538941	0.00657964
HNRNPA0	brown	-0.861038	6.66516e-08	-0.582523	0.00281846	0.856445	9.32046e-08	0.714179	8.8639e-05	-0.543247	0.00608086	-0.873744	2.46907e-08	0.855149	1.02239e-07	-0.150133	0.483791	-0.647358	0.000627464	-0.547756	0.0055929
GALNT11	brown	-0.859866	7.26906e-08	-0.822589	8.10361e-07	0.854215	1.09233e-07	0.68134	0.000246761	-0.577026	0.00315671	-0.923571	1.25391e-10	0.92084	1.82144e-10	-0.181677	0.395535	-0.576089	0.00321769	-0.493275	0.014311
G3BP1	brown	-0.859287	7.58437e-08	-0.662791	0.000416619	0.791487	4.10135e-06	0.655027	0.000513383	-0.414464	0.0440455	-0.88143	1.28421e-08	0.917198	2.93589e-10	-0.295867	0.1604	-0.586255	0.00260679	-0.469787	0.020542
RPS6	brown	-0.859245	7.60786e-08	-0.870789	3.13949e-08	0.84418	2.16275e-07	0.53122	0.00755944	-0.593832	0.0022182	-0.899361	2.30558e-09	0.867991	3.92e-08	0.05988	0.781058	-0.502595	0.012314	-0.37647	0.0697947
LOR	brown	-0.859106	7.68586e-08	-0.755377	1.97888e-05	0.773909	9.14209e-06	0.53696	0.0068203	-0.421054	0.0404625	-0.848097	1.6662e-07	0.912464	5.2917e-10	-0.0664955	0.757541	-0.742349	3.27549e-05	-0.299025	0.155772
CORO1B	brown	-0.858689	7.92345e-08	-0.83902	3.01751e-07	0.857724	8.49963e-08	0.657409	0.00048181	-0.562049	0.0042573	-0.927538	7.10903e-11	0.930225	4.75147e-11	-0.191607	0.369761	-0.565211	0.0040014	-0.459048	0.0240439
FAT1	brown	-0.858672	7.93359e-08	-0.707428	0.000110622	0.858923	7.78921e-08	0.752726	2.19794e-05	-0.602044	0.00185384	-0.914574	4.08671e-10	0.885942	8.56541e-09	-0.213389	0.316742	-0.556607	0.00473011	-0.588968	0.00246148
ORMDL2	brown	-0.858577	7.98867e-08	-0.894643	3.7311e-09	0.765355	1.31699e-05	0.472265	0.0197957	-0.3928	0.0576017	-0.876445	1.97205e-08	0.943317	5.13913e-12	-0.0616377	0.774791	-0.644633	0.000672973	-0.220882	0.299638
UBE2D3	brown	-0.858329	8.13415e-08	-0.581611	0.00287235	0.809398	1.67042e-06	0.63089	0.000948432	-0.508213	0.0112253	-0.85152	1.31868e-07	0.833722	4.19751e-07	-0.0691919	0.748014	-0.560802	0.004362	-0.502766	0.0122797
ORMDL3	brown	-0.857592	8.58088e-08	-0.577548	0.00312317	0.838734	3.07252e-07	0.692632	0.00017612	-0.540342	0.0064138	-0.849877	1.47643e-07	0.827489	6.1014e-07	-0.0484061	0.822281	-0.645762	0.000653785	-0.575924	0.00322849
METTL12	brown	-0.857178	8.84156e-08	-0.843376	2.27979e-07	0.844158	2.16592e-07	0.626191	0.00106257	-0.611467	0.00149985	-0.893339	4.24502e-09	0.856885	9.03052e-08	0.0408865	0.849554	-0.573362	0.00340079	-0.414933	0.0437822
POLD2	brown	-0.856875	9.03676e-08	-0.567514	0.0038233	0.845869	1.93436e-07	0.784051	5.80855e-06	-0.56501	0.00401732	-0.87261	2.70937e-08	0.862445	6.00021e-08	-0.229317	0.281083	-0.657959	0.000474767	-0.616457	0.00133703
TIMP1	brown	-0.856319	9.40531e-08	-0.720344	7.20095e-05	0.762916	1.45742e-05	0.492842	0.0144099	-0.508475	0.0111765	-0.800032	2.70184e-06	0.820854	8.94242e-07	0.150125	0.483815	-0.675748	0.000290076	-0.331977	0.112999
SMU1	brown	-0.856152	9.51828e-08	-0.700169	0.000139449	0.779066	7.28032e-06	0.502719	0.0122891	-0.426771	0.0375439	-0.847583	1.7249e-07	0.872889	2.64853e-08	-0.0235037	0.913193	-0.576894	0.00316526	-0.359645	0.0843234
FABP3	brown	-0.85589	9.69855e-08	-0.729524	5.23134e-05	0.8004	2.65244e-06	0.652494	0.000548895	-0.503328	0.0121672	-0.869944	3.359e-08	0.877461	1.80965e-08	-0.10929	0.611204	-0.678824	0.000265498	-0.385455	0.0628638
GTF3C4	brown	-0.855452	1.00062e-07	-0.540395	0.00640753	0.754085	2.08312e-05	0.65379	0.000530467	-0.419907	0.0410689	-0.804023	2.20815e-06	0.855236	1.01608e-07	-0.128524	0.549495	-0.744634	3.00485e-05	-0.434325	0.0339459
ZFP161	brown	-0.854792	1.04863e-07	-0.721826	6.84453e-05	0.846083	1.90707e-07	0.724189	6.30848e-05	-0.539265	0.00654091	-0.924565	1.09088e-10	0.914642	4.05269e-10	-0.271423	0.199506	-0.540652	0.00637746	-0.541356	0.00629587
SIRT1	brown	-0.854241	1.09033e-07	-0.764716	1.35254e-05	0.753479	2.13366e-05	0.5315	0.00752193	-0.31021	0.140142	-0.874788	2.26497e-08	0.963185	4.89215e-14	-0.277873	0.188614	-0.633342	0.000893178	-0.31792	0.130043
MARCH5	brown	-0.853938	1.11385e-07	-0.499071	0.0130402	0.838759	3.06777e-07	0.7775	7.80641e-06	-0.511025	0.0107109	-0.874979	2.22939e-08	0.848769	1.59214e-07	-0.252605	0.233702	-0.618226	0.00128305	-0.600114	0.00193452
CCDC23	brown	-0.852405	1.24005e-07	-0.885888	8.60769e-09	0.807186	1.87562e-06	0.529343	0.00781522	-0.51221	0.0105	-0.884208	1.0028e-08	0.903041	1.55765e-09	-0.00222013	0.991785	-0.600966	0.00189856	-0.315331	0.133374
AMN	brown	-0.852163	1.26118e-07	-0.795431	3.39086e-06	0.782939	6.11156e-06	0.616819	0.00132582	-0.430939	0.0355235	-0.886161	8.39525e-09	0.932452	3.36081e-11	-0.280126	0.184907	-0.641159	0.000735083	-0.374421	0.0714539
BRD1	brown	-0.85216	1.26143e-07	-0.588228	0.00250041	0.783042	6.08312e-06	0.649439	0.000594532	-0.459585	0.0238578	-0.842737	2.37676e-07	0.883419	1.07644e-08	-0.202795	0.341919	-0.63109	0.000943805	-0.488344	0.0154703
BTF3	brown	-0.852143	1.26286e-07	-0.673978	0.000305094	0.821942	8.40782e-07	0.778767	7.37832e-06	-0.502504	0.0123323	-0.910859	6.41297e-10	0.903096	1.54841e-09	-0.389824	0.0596912	-0.535508	0.00700133	-0.566675	0.00388738
GALK1	brown	-0.85192	1.28257e-07	-0.850114	1.45265e-07	0.813655	1.33085e-06	0.613251	0.00143977	-0.463992	0.0223761	-0.906491	1.06302e-09	0.936797	1.65072e-11	-0.235584	0.267776	-0.61016	0.00154517	-0.385147	0.0630925
GSPT1	brown	-0.851882	1.28599e-07	-0.762797	1.4646e-05	0.770641	1.05293e-05	0.563334	0.00415174	-0.384375	0.0636681	-0.878137	1.70845e-08	0.929634	5.19844e-11	-0.212001	0.319976	-0.587403	0.00254444	-0.353428	0.0902299
SKP2	brown	-0.851435	1.32646e-07	-0.823556	7.66761e-07	0.770815	1.04508e-05	0.519163	0.00933084	-0.385417	0.0628923	-0.884427	9.83118e-09	0.938636	1.20346e-11	-0.171304	0.423504	-0.54664	0.00571056	-0.322014	0.124898
C8H9ORF46	brown	-0.851326	1.33645e-07	-0.708394	0.00010721	0.746733	2.77381e-05	0.46187	0.0230801	-0.386341	0.0622106	-0.820725	9.00767e-07	0.867629	4.03288e-08	0.056751	0.792248	-0.650622	0.000576493	-0.289774	0.169598
RPL18A	brown	-0.8506	1.40503e-07	-0.641826	0.000722795	0.78791	4.85695e-06	0.723413	6.48022e-05	-0.404912	0.0496747	-0.886736	7.96227e-09	0.928883	5.82171e-11	-0.419731	0.0411627	-0.603744	0.00178519	-0.513052	0.0103523
KDM1A	brown	-0.850559	1.40897e-07	-0.592517	0.00228188	0.752647	2.20486e-05	0.620194	0.00122524	-0.337093	0.107222	-0.838698	3.07968e-07	0.90389	1.4198e-09	-0.305547	0.146515	-0.655878	0.000501903	-0.412286	0.0452824
RFC4	brown	-0.850273	1.43694e-07	-0.766784	1.24038e-05	0.864252	5.23383e-08	0.69148	0.00018241	-0.58795	0.00251516	-0.921486	1.66937e-10	0.894671	3.7208e-09	-0.205093	0.33636	-0.462477	0.0228768	-0.562395	0.00422866
CXCR7	brown	-0.849545	1.51033e-07	-0.707767	0.000109415	0.785027	5.55344e-06	0.675476	0.00029234	-0.42038	0.0408178	-0.871619	2.93645e-08	0.9238	1.21464e-10	-0.315723	0.132865	-0.697313	0.000152472	-0.44702	0.0285209
CSDE1	brown	-0.849402	1.52509e-07	-0.721935	6.81907e-05	0.827375	6.14251e-07	0.583581	0.00275703	-0.53277	0.00735363	-0.877293	1.83566e-08	0.856154	9.51718e-08	-0.0975232	0.650302	-0.465559	0.0218676	-0.480775	0.0173985
DCP1A	brown	-0.849126	1.55398e-07	-0.821635	8.55561e-07	0.794639	3.5241e-06	0.596376	0.00209936	-0.396747	0.0549177	-0.912999	4.95934e-10	0.968999	7.58707e-15	-0.307274	0.144132	-0.562532	0.00421734	-0.390038	0.0595386
SEPT11	brown	-0.848902	1.57783e-07	-0.504091	0.012016	0.813544	1.33883e-06	0.787122	5.03909e-06	-0.479657	0.0176991	-0.850198	1.4443e-07	0.86041	6.98271e-08	-0.277765	0.188792	-0.725519	6.02307e-05	-0.599982	0.00194018
AZIN1	brown	-0.848046	1.67199e-07	-0.442249	0.030472	0.796059	3.28838e-06	0.777557	7.78664e-06	-0.474231	0.0192192	-0.825648	6.79496e-07	0.822	8.38027e-07	-0.234812	0.269393	-0.727267	5.6654e-05	-0.558493	0.0045615
PKN2	brown	-0.846943	1.80065e-07	-0.564696	0.00404216	0.763547	1.41985e-05	0.696242	0.000157624	-0.374144	0.071681	-0.845691	1.95747e-07	0.89287	4.4447e-09	-0.350402	0.0932153	-0.671313	0.000328981	-0.476621	0.0185372
SLC35B2	brown	-0.846056	1.91047e-07	-0.725692	5.98691e-05	0.828912	5.60928e-07	0.676137	0.000286859	-0.522895	0.00874927	-0.889811	5.97004e-09	0.882192	1.20075e-08	-0.222422	0.296193	-0.509055	0.0110692	-0.518977	0.00936064
RASSF1	brown	-0.846052	1.91097e-07	-0.634692	0.000863952	0.790189	4.3625e-06	0.65881	0.000464041	-0.430635	0.0356679	-0.884404	9.8517e-09	0.899756	2.21223e-09	-0.28456	0.177757	-0.514357	0.0101268	-0.489794	0.0151218
C14orf119	brown	-0.845941	1.92517e-07	-0.696035	0.000158634	0.864507	5.13299e-08	0.767391	1.20904e-05	-0.58506	0.00267303	-0.916655	3.14673e-10	0.888354	6.84992e-09	-0.241602	0.255384	-0.579852	0.00297877	-0.561817	0.00427662
ZNF208	brown	-0.845811	1.9419e-07	-0.707323	0.000111	0.730292	5.09041e-05	0.516171	0.00981998	-0.339394	0.104696	-0.820329	9.2109e-07	0.890811	5.42624e-09	-0.124541	0.562036	-0.664019	0.00040286	-0.331695	0.113324
RBM34	brown	-0.845786	1.94517e-07	-0.727283	5.66232e-05	0.79045	4.30894e-06	0.62411	0.00111678	-0.478885	0.0179093	-0.883106	1.10701e-08	0.889248	6.29709e-09	-0.182533	0.393276	-0.530019	0.00772226	-0.450256	0.0272557
RBM4B	brown	-0.845677	1.95926e-07	-0.559102	0.00450811	0.812742	1.39795e-06	0.800726	2.60951e-06	-0.522123	0.00886707	-0.864846	5.00193e-08	0.862866	5.81343e-08	-0.335955	0.108488	-0.627736	0.00102382	-0.588938	0.00246307
KLHL9	brown	-0.844818	2.07386e-07	-0.600499	0.00191822	0.737215	3.96336e-05	0.518348	0.00946207	-0.325565	0.120558	-0.810277	1.59455e-06	0.869744	3.41286e-08	-0.100945	0.638833	-0.708349	0.000107366	-0.323631	0.122908
ANO8	brown	-0.844599	2.10398e-07	-0.782107	6.34759e-06	0.754308	2.06478e-05	0.389301	0.0600643	-0.430218	0.0358665	-0.809154	1.692e-06	0.853031	1.18708e-07	0.201396	0.345332	-0.642679	0.00070732	-0.21905	0.303765
MYL6B	brown	-0.844491	2.11895e-07	-0.845542	1.97684e-07	0.811731	1.47579e-06	0.477043	0.0184188	-0.523942	0.00859152	-0.862371	6.03371e-08	0.864675	5.06756e-08	0.107111	0.618371	-0.599317	0.00196874	-0.314641	0.134272
ZNF347	brown	-0.844033	2.18379e-07	-0.47789	0.0181831	0.750586	2.39018e-05	0.605865	0.00170255	-0.472053	0.0198587	-0.76269	1.47109e-05	0.773314	9.38177e-06	0.0859594	0.689618	-0.730626	5.03014e-05	-0.449117	0.0276959
NFIL3	brown	-0.843907	2.20194e-07	-0.679875	0.000257525	0.835247	3.82157e-07	0.768609	1.14828e-05	-0.525361	0.00838163	-0.914836	3.95622e-10	0.896107	3.22123e-09	-0.392088	0.0580959	-0.495304	0.013855	-0.594896	0.00216784
MED13L	brown	-0.843746	2.22525e-07	-0.792854	3.8414e-06	0.847265	1.76219e-07	0.615334	0.00137229	-0.57076	0.00358365	-0.906678	1.04078e-09	0.888656	6.65867e-09	-0.0640003	0.766388	-0.563317	0.00415308	-0.422057	0.0399379
RASSF2	brown	-0.843121	2.318e-07	-0.714344	8.81536e-05	0.806766	1.91703e-06	0.632673	0.00090796	-0.511524	0.0106216	-0.862472	5.98828e-08	0.85707	8.91095e-08	-0.129267	0.547172	-0.558978	0.00451895	-0.445072	0.0293052
NOL12	brown	-0.842872	2.35584e-07	-0.735183	4.2687e-05	0.805417	2.05557e-06	0.702976	0.000127606	-0.510627	0.0107825	-0.875985	2.04975e-08	0.892793	4.47837e-09	-0.252321	0.234246	-0.633919	0.000880587	-0.458015	0.0244045
BUB3	brown	-0.842814	2.36476e-07	-0.733044	4.61251e-05	0.762707	1.47004e-05	0.569938	0.00364306	-0.348621	0.095006	-0.865948	4.59575e-08	0.932221	3.48548e-11	-0.285085	0.176923	-0.591767	0.00231888	-0.402773	0.0510091
ZBTB43	brown	-0.842615	2.3957e-07	-0.740111	3.56124e-05	0.754555	2.04465e-05	0.571344	0.0035419	-0.39938	0.0531825	-0.859312	7.57082e-08	0.91253	5.24927e-10	-0.207361	0.330927	-0.614181	0.00140929	-0.359996	0.0839982
RPL30	brown	-0.842501	2.41347e-07	-0.794707	3.51235e-06	0.814386	1.27915e-06	0.675738	0.000290159	-0.465826	0.0217817	-0.919679	2.12602e-10	0.939074	1.1144e-11	-0.338134	0.106074	-0.562476	0.00422202	-0.442015	0.0305702
GLIPR1	brown	-0.841728	2.53739e-07	-0.839307	2.96289e-07	0.779398	7.17305e-06	0.552964	0.00507061	-0.420214	0.0409062	-0.892792	4.47913e-09	0.931839	3.70104e-11	-0.204421	0.33798	-0.535031	0.00706168	-0.344441	0.0993095
TNPO1	brown	-0.84163	2.55336e-07	-0.834328	4.0443e-07	0.757534	1.81506e-05	0.550272	0.00533518	-0.364213	0.0801719	-0.883614	1.05782e-08	0.961877	7.13899e-14	-0.309931	0.140518	-0.560903	0.00435344	-0.346424	0.0972504
PAPD5	brown	-0.84125	2.61669e-07	-0.73362	4.51764e-05	0.845835	1.9388e-07	0.71656	8.1856e-05	-0.629733	0.000975519	-0.90576	1.15409e-09	0.855978	9.63735e-08	-0.143935	0.502221	-0.445695	0.0290526	-0.562059	0.00425649
PGBD1	brown	-0.841207	2.62393e-07	-0.458311	0.0243007	0.780148	6.93529e-06	0.715032	8.61534e-05	-0.494754	0.0139775	-0.802562	2.37862e-06	0.801419	2.52017e-06	-0.116795	0.586788	-0.641405	0.00073052	-0.572322	0.00347291
EXOSC4	brown	-0.840962	2.66574e-07	-0.790626	4.27308e-06	0.836693	3.49317e-07	0.621595	0.00118544	-0.595805	0.00212552	-0.882673	1.15054e-08	0.854048	1.10527e-07	0.0065183	0.975885	-0.62494	0.00109489	-0.384755	0.0633842
CDC20	brown	-0.840849	2.68503e-07	-0.815449	1.20723e-06	0.752777	2.19355e-05	0.464793	0.0221151	-0.471037	0.0201627	-0.830116	5.22116e-07	0.848534	1.61769e-07	0.0569079	0.791686	-0.557262	0.0046709	-0.237155	0.264504
ZNF148	brown	-0.840745	2.70302e-07	-0.784786	5.61534e-06	0.764309	1.37565e-05	0.540567	0.00638746	-0.329922	0.115383	-0.871683	2.9213e-08	0.944237	4.31136e-12	-0.255059	0.229036	-0.664056	0.000402454	-0.305911	0.146011
CXXC1	brown	-0.840453	2.75415e-07	-0.706721	0.00011318	0.79501	3.46115e-06	0.592377	0.00228876	-0.514576	0.0100893	-0.833467	4.26343e-07	0.833074	4.36692e-07	0.0029743	0.988995	-0.624718	0.00110071	-0.387432	0.0614128
TMEM216	brown	-0.839996	2.8358e-07	-0.829346	5.46663e-07	0.803856	2.22702e-06	0.589349	0.00244167	-0.468411	0.0209659	-0.897866	2.69241e-09	0.940794	8.19988e-12	-0.194997	0.36119	-0.571016	0.00356529	-0.396993	0.054754
XPO1	brown	-0.839267	2.97042e-07	-0.53736	0.00677114	0.818633	1.01281e-06	0.752403	2.22604e-05	-0.482456	0.0169541	-0.861041	6.66366e-08	0.853692	1.13328e-07	-0.277314	0.189542	-0.616939	0.00132212	-0.594299	0.00219598
DPY19L1	brown	-0.837669	3.28609e-07	-0.428096	0.0368919	0.796795	3.17188e-06	0.787677	4.91016e-06	-0.475339	0.0189007	-0.815392	1.21098e-06	0.817107	1.10218e-06	-0.28921	0.170469	-0.702525	0.000129447	-0.629693	0.000976451
IGF1R	brown	-0.836907	3.44687e-07	-0.819337	9.73787e-07	0.800581	2.62852e-06	0.618709	0.00126865	-0.425897	0.0379792	-0.910934	6.3564e-10	0.957327	2.4162e-13	-0.333441	0.111323	-0.583793	0.00274486	-0.396144	0.0553218
NAB1	brown	-0.836482	3.53956e-07	-0.577569	0.00312184	0.790276	4.3446e-06	0.770776	1.04683e-05	-0.483668	0.0166395	-0.86114	6.61508e-08	0.869321	3.52969e-08	-0.374056	0.0717532	-0.600483	0.00191888	-0.578219	0.00308053
PGD	brown	-0.836336	3.57179e-07	-0.733666	4.5101e-05	0.793703	3.68739e-06	0.674446	0.000301061	-0.455034	0.02547	-0.888372	6.83809e-09	0.920199	1.98422e-10	-0.33941	0.104679	-0.58671	0.00258193	-0.451981	0.0265996
POLR2I	brown	-0.834237	4.06704e-07	-0.898609	2.49327e-09	0.775161	8.65492e-06	0.503522	0.0121286	-0.413939	0.044341	-0.881939	1.2279e-08	0.924259	1.1389e-10	-0.133761	0.533204	-0.625967	0.00106831	-0.231103	0.277247
NEO1	brown	-0.833106	4.35854e-07	-0.640862	0.000740614	0.765047	1.33402e-05	0.579194	0.00301946	-0.480163	0.0175626	-0.802125	2.43191e-06	0.807176	1.87666e-06	0.0620071	0.773475	-0.740345	3.53039e-05	-0.338882	0.105254
LOC100849094	brown	-0.830816	5.00645e-07	-0.792149	3.9736e-06	0.775973	8.35152e-06	0.541552	0.00627325	-0.486971	0.0158066	-0.852491	1.23267e-07	0.855499	9.97278e-08	-0.0281897	0.89597	-0.519143	0.00933408	-0.368942	0.076038
CDH4	brown	-0.830744	5.02832e-07	-0.535361	0.00701985	0.785414	5.45504e-06	0.667123	0.000369833	-0.512026	0.0105325	-0.817342	1.08795e-06	0.80217	2.42636e-06	-0.135508	0.527822	-0.57696	0.00316097	-0.522656	0.00878557
STT3A	brown	-0.830438	5.12135e-07	-0.680429	0.000253408	0.828189	5.85482e-07	0.76901	1.12889e-05	-0.564482	0.00405926	-0.895637	3.37776e-09	0.851485	1.32186e-07	-0.331825	0.113174	-0.42175	0.040098	-0.625116	0.00109029
PRDM1	brown	-0.829144	5.53273e-07	-0.832778	4.44655e-07	0.851796	1.29372e-07	0.618304	0.00128073	-0.638952	0.000777058	-0.90984	7.23228e-10	0.84703	1.79026e-07	-0.0562762	0.79395	-0.361957	0.0822018	-0.50809	0.0112481
SCP2	brown	-0.82899	5.58334e-07	-0.831733	4.73744e-07	0.750665	2.38283e-05	0.407426	0.0481414	-0.402041	0.0514719	-0.822922	7.95127e-07	0.864619	5.08957e-08	0.111222	0.604879	-0.654933	0.000514658	-0.20296	0.341519
ACVR2A	brown	-0.828787	5.65113e-07	-0.608062	0.00162043	0.804008	2.20979e-06	0.718112	7.76837e-05	-0.563791	0.00411465	-0.848606	1.60985e-07	0.819975	9.39598e-07	-0.125959	0.557559	-0.608656	0.0015988	-0.508176	0.0112322
FYN	brown	-0.828608	5.71141e-07	-0.732833	4.64767e-05	0.722783	6.62275e-05	0.443925	0.0297747	-0.357443	0.0863813	-0.782263	6.30281e-06	0.857575	8.59173e-08	0.00265312	0.990183	-0.716185	8.28909e-05	-0.241126	0.25635
MGEA5	brown	-0.828548	5.73159e-07	-0.707175	0.00011153	0.791604	4.07858e-06	0.548484	0.00551733	-0.465801	0.0217897	-0.839337	2.95726e-07	0.856482	9.29573e-08	-0.0589178	0.784495	-0.635072	0.000855872	-0.353328	0.0903276
CENPO	brown	-0.827823	5.98269e-07	-0.726733	5.7727e-05	0.841898	2.50955e-07	0.676548	0.000283498	-0.603229	0.00180574	-0.883195	1.09821e-08	0.839647	2.89965e-07	-0.169233	0.429214	-0.474393	0.0191725	-0.534827	0.00708763
HNRNPU	brown	-0.825361	6.90895e-07	-0.833893	4.15385e-07	0.817116	1.10164e-06	0.551288	0.00523404	-0.605454	0.0017183	-0.869515	3.4757e-08	0.837987	3.22099e-07	0.0607317	0.77802	-0.444827	0.0294048	-0.41022	0.0464809
C19orf22	brown	-0.824875	7.10655e-07	-0.637092	0.000814013	0.772036	9.91594e-06	0.495498	0.013812	-0.493221	0.0143232	-0.787534	4.94326e-06	0.777215	7.90561e-06	0.205911	0.334394	-0.662906	0.000415311	-0.324232	0.122174
FAM101A	brown	-0.824024	7.46425e-07	-0.778597	7.4344e-06	0.787218	5.01673e-06	0.495612	0.013787	-0.491591	0.0146985	-0.832599	4.49517e-07	0.845397	1.99593e-07	0.109436	0.610726	-0.678567	0.000267481	-0.264186	0.212229
CHAF1A	brown	-0.823698	7.60529e-07	-0.519212	0.00932302	0.75062	2.38698e-05	0.625999	0.00106749	-0.497775	0.0133159	-0.770328	1.06714e-05	0.766324	1.26461e-05	0.0235366	0.913072	-0.689423	0.000194126	-0.432339	0.0348644
SMAD4	brown	-0.823282	7.78916e-07	-0.590784	0.00236816	0.72958	5.22101e-05	0.632537	0.000911006	-0.346244	0.0974356	-0.829641	5.3713e-07	0.887154	7.66004e-09	-0.337209	0.107094	-0.569015	0.0037108	-0.463604	0.0225034
OGG1	brown	-0.823245	7.80565e-07	-0.848029	1.67394e-07	0.730823	4.99502e-05	0.483917	0.0165756	-0.312339	0.137299	-0.862356	6.04066e-08	0.957457	2.33733e-13	-0.283023	0.180213	-0.597489	0.00204908	-0.249683	0.239337
NUDT21	brown	-0.822062	8.35089e-07	-0.617194	0.00131431	0.79911	2.82895e-06	0.669552	0.000345649	-0.479603	0.0177137	-0.837184	3.38766e-07	0.838541	3.11042e-07	-0.21895	0.303991	-0.580407	0.00294486	-0.530994	0.00758994
IFT52	brown	-0.821936	8.41073e-07	-0.598728	0.0019943	0.813853	1.3167e-06	0.744889	2.976e-05	-0.475282	0.0189168	-0.883503	1.06839e-08	0.867889	3.95162e-08	-0.368051	0.0768045	-0.528109	0.00798721	-0.574901	0.00329641
HYAL2	brown	-0.821743	8.50326e-07	-0.49826	0.0132122	0.728358	5.45174e-05	0.647435	0.000626231	-0.408498	0.0474993	-0.755419	1.97556e-05	0.799265	2.80717e-06	-0.0978595	0.649172	-0.781622	6.48879e-06	-0.419272	0.0414081
ATRX	brown	-0.821576	8.58432e-07	-0.619763	0.00123771	0.746852	2.76125e-05	0.510609	0.0107858	-0.536417	0.00688756	-0.767114	1.22326e-05	0.753598	2.12362e-05	0.243255	0.252048	-0.579634	0.00299222	-0.370734	0.0745154
SEL1L3	brown	-0.821486	8.62849e-07	-0.578004	0.00309417	0.749999	2.44537e-05	0.551219	0.00524079	-0.532342	0.00741	-0.771335	1.02198e-05	0.742275	3.28461e-05	0.17076	0.425	-0.578034	0.00309224	-0.418566	0.0417871
NUP210	brown	-0.821028	8.85465e-07	-0.825839	6.71969e-07	0.750596	2.38922e-05	0.486854	0.0158355	-0.365137	0.0793508	-0.847831	1.69643e-07	0.89384	4.04051e-09	-0.144612	0.500191	-0.580376	0.00294675	-0.283726	0.179088
TLE4	brown	-0.820784	8.97767e-07	-0.571027	0.00356452	0.800465	2.64382e-06	0.759443	1.68023e-05	-0.476945	0.0184462	-0.877628	1.78415e-08	0.86694	4.25551e-08	-0.402139	0.0514099	-0.539538	0.00650847	-0.573577	0.00338605
UTP14A	brown	-0.820249	9.25232e-07	-0.848502	1.6212e-07	0.793353	3.7502e-06	0.496519	0.0135878	-0.512269	0.0104897	-0.874382	2.34261e-08	0.863642	5.48227e-08	-0.0350226	0.87094	-0.406669	0.0485994	-0.364688	0.0797492
CYP1A1	brown	-0.819545	9.6248e-07	-0.74832	2.60974e-05	0.738688	3.75403e-05	0.555233	0.0048562	-0.318322	0.129531	-0.849073	1.55959e-07	0.939337	1.06396e-11	-0.337659	0.106597	-0.648998	0.000601391	-0.333286	0.1115
C4orf46	brown	-0.819017	9.91317e-07	-0.639077	0.000774635	0.79916	2.82189e-06	0.712083	9.5011e-05	-0.514202	0.0101534	-0.856493	9.2882e-08	0.860214	7.08475e-08	-0.275094	0.193256	-0.542785	0.00613279	-0.56016	0.00441672
HIST1H4G	brown	-0.818835	1.00146e-06	-0.752584	2.21033e-05	0.751396	2.31578e-05	0.527476	0.00807674	-0.49373	0.0142076	-0.809788	1.63636e-06	0.83642	3.55325e-07	-0.0468567	0.827885	-0.557411	0.00465761	-0.361223	0.0828714
PIGU	brown	-0.818806	1.00306e-06	-0.915853	3.48301e-10	0.727608	5.5979e-05	0.422485	0.0397157	-0.32114	0.125985	-0.859203	7.63124e-08	0.947836	2.1046e-12	-0.171164	0.423887	-0.569355	0.00368574	-0.207738	0.330028
RPS20	brown	-0.817347	1.08766e-06	-0.678363	0.000269059	0.752243	2.24008e-05	0.449613	0.0275033	-0.525587	0.00834855	-0.780662	6.77666e-06	0.764936	1.34022e-05	0.217404	0.307504	-0.45282	0.0262855	-0.393178	0.05734
ARF4	brown	-0.817332	1.0886e-06	-0.645355	0.000660647	0.783133	6.05776e-06	0.610542	0.0015318	-0.443789	0.0298309	-0.836069	3.63178e-07	0.850445	1.42008e-07	-0.206478	0.333036	-0.601787	0.00186441	-0.447046	0.0285107
EIF3M	brown	-0.817263	1.09274e-06	-0.753842	2.10329e-05	0.763098	1.4465e-05	0.531213	0.00756043	-0.404223	0.0501014	-0.862257	6.08564e-08	0.890781	5.44215e-09	-0.202353	0.342995	-0.417803	0.0421999	-0.423912	0.038982
POLD1	brown	-0.817065	1.10476e-06	-0.77405	9.08587e-06	0.763067	1.44835e-05	0.569049	0.0037083	-0.470429	0.0203463	-0.848949	1.57277e-07	0.872414	2.75309e-08	-0.178006	0.405312	-0.478875	0.0179121	-0.391623	0.0584214
SAP30L	brown	-0.816106	1.16454e-06	-0.608763	0.00159496	0.767815	1.18756e-05	0.658831	0.000463781	-0.51457	0.0100904	-0.814608	1.26383e-06	0.811222	1.51646e-06	-0.12864	0.549133	-0.545854	0.00579456	-0.53892	0.00658218
GNE	brown	-0.815817	1.18317e-06	-0.481619	0.0171742	0.715038	8.61369e-05	0.563819	0.00411245	-0.344986	0.0987401	-0.766447	1.2581e-05	0.811744	1.47477e-06	-0.0959392	0.655637	-0.73185	4.81479e-05	-0.356956	0.0868415
NUP153	brown	-0.815673	1.19254e-06	-0.790908	4.2162e-06	0.782676	6.18553e-06	0.489176	0.0152695	-0.524417	0.00852084	-0.831127	4.91369e-07	0.812349	1.42781e-06	0.0781476	0.716633	-0.468236	0.0210204	-0.386533	0.0620696
PTGES3	brown	-0.815518	1.20265e-06	-0.558306	0.00457793	0.792795	3.85233e-06	0.681967	0.000242275	-0.469494	0.0206316	-0.831532	4.7953e-07	0.820882	8.92806e-07	-0.250481	0.23779	-0.51166	0.0105975	-0.57769	0.00311413
C17orf80	brown	-0.81532	1.21574e-06	-0.883941	1.02721e-08	0.793431	3.73617e-06	0.497659	0.0133408	-0.48337	0.0167166	-0.870192	3.2932e-08	0.88821	6.9431e-09	-0.0554534	0.796901	-0.472478	0.0197323	-0.348639	0.0949879
BICD2	brown	-0.815221	1.22233e-06	-0.670966	0.00033221	0.76787	1.18482e-05	0.573811	0.00337002	-0.441862	0.0306345	-0.836042	3.6379e-07	0.856981	8.96821e-08	-0.104861	0.625807	-0.664865	0.000393611	-0.365943	0.0786406
COMMD8	brown	-0.815112	1.22962e-06	-0.653269	0.000537809	0.765862	1.28935e-05	0.547479	0.0056219	-0.424377	0.0387455	-0.832906	4.41191e-07	0.849178	1.54849e-07	-0.121687	0.571101	-0.525176	0.00840872	-0.385698	0.0626845
CBLL1	brown	-0.815007	1.23671e-06	-0.688863	0.000197426	0.703824	0.000124204	0.538425	0.0066416	-0.335072	0.109477	-0.800401	2.6523e-06	0.852153	1.26202e-07	-0.168665	0.430786	-0.612295	0.0014717	-0.329817	0.115505
CDCA7	brown	-0.814743	1.25461e-06	-0.6571	0.000485816	0.77353	9.29417e-06	0.571839	0.00350682	-0.489498	0.0151924	-0.811181	1.51976e-06	0.822263	8.25591e-07	-0.079802	0.710883	-0.536256	0.00690763	-0.461022	0.0233662
RC3H2	brown	-0.814094	1.29958e-06	-0.775907	8.3757e-06	0.785904	5.33265e-06	0.52137	0.0089831	-0.445667	0.029064	-0.839202	2.98272e-07	0.842201	2.46081e-07	-0.0683869	0.750854	-0.596895	0.00207575	-0.339667	0.104399
GPR125	brown	-0.813973	1.3081e-06	-0.555176	0.00486143	0.729069	5.31634e-05	0.545002	0.00588686	-0.33506	0.109491	-0.764669	1.3552e-05	0.842213	2.45901e-07	-0.112263	0.601483	-0.783377	5.99049e-06	-0.38216	0.0653415
ARRDC3	brown	-0.813418	1.34795e-06	-0.795997	3.29842e-06	0.800848	2.59353e-06	0.64295	0.000702473	-0.463081	0.0226764	-0.906229	1.09495e-09	0.9278	6.83978e-11	-0.356405	0.0873639	-0.459198	0.0239917	-0.476325	0.0186206
FAM3B	brown	-0.812695	1.40149e-06	-0.754644	2.03745e-05	0.768286	1.16411e-05	0.515413	0.00994727	-0.409587	0.0468532	-0.832523	4.51585e-07	0.872192	2.80322e-08	-0.0414726	0.847421	-0.694794	0.00016483	-0.274486	0.194282
RPS27	brown	-0.812582	1.41006e-06	-0.847802	1.69973e-07	0.762291	1.49547e-05	0.573582	0.00338567	-0.365815	0.0787525	-0.894215	3.89312e-09	0.958591	1.74573e-13	-0.372115	0.0733573	-0.538806	0.00659576	-0.354942	0.0887643
MYST3	brown	-0.812491	1.41699e-06	-0.640419	0.000748926	0.794756	3.50406e-06	0.647106	0.000631563	-0.586947	0.00256907	-0.837086	3.40837e-07	0.817768	1.06265e-06	-0.0721591	0.737571	-0.546711	0.00570299	-0.487456	0.015687
OXSR1	brown	-0.812372	1.42601e-06	-0.575288	0.00327061	0.752035	2.25844e-05	0.537274	0.00678168	-0.415403	0.0435198	-0.782082	6.35495e-06	0.7987	2.8872e-06	-0.0574665	0.789686	-0.627204	0.00103703	-0.407969	0.0478154
ASAP3	brown	-0.812062	1.44991e-06	-0.506315	0.0115839	0.778166	7.5787e-06	0.719082	7.51705e-05	-0.480612	0.0174421	-0.830691	5.04411e-07	0.83565	3.72736e-07	-0.296831	0.158977	-0.555717	0.00481146	-0.570189	0.00362486
PIGX	brown	-0.81197	1.45706e-06	-0.677817	0.000273333	0.778748	7.38464e-06	0.684291	0.00022626	-0.447748	0.0282323	-0.870208	3.289e-08	0.889773	5.9916e-09	-0.359496	0.0844609	-0.496901	0.0135047	-0.535161	0.00704517
Hras1	brown	-0.811682	1.47969e-06	-0.793621	3.70212e-06	0.816017	1.1703e-06	0.63071	0.000952594	-0.608192	0.00161567	-0.852645	1.21952e-07	0.807483	1.84679e-06	0.00708123	0.973803	-0.575107	0.00328264	-0.39177	0.0583181
MLL	brown	-0.810698	1.55934e-06	-0.868092	3.88906e-08	0.800635	2.62147e-06	0.497839	0.0133022	-0.584182	0.00272266	-0.842405	2.4285e-07	0.828585	5.71924e-07	0.123707	0.564678	-0.594218	0.0021998	-0.315886	0.132655
PTOV1	brown	-0.809569	1.65543e-06	-0.481403	0.0172313	0.756429	1.89742e-05	0.725697	5.98581e-05	-0.493093	0.0143525	-0.782497	6.23598e-06	0.779416	7.16714e-06	-0.240883	0.256845	-0.639898	0.000758818	-0.550391	0.00532328
C5orf42	brown	-0.809232	1.6851e-06	-0.612189	0.00147528	0.723847	6.38373e-05	0.500043	0.0128365	-0.405702	0.0491887	-0.764187	1.38269e-05	0.808683	1.73446e-06	0.0600447	0.78047	-0.744297	3.04354e-05	-0.278315	0.187882
PTPMT1	brown	-0.809022	1.70381e-06	-0.748257	2.61605e-05	0.752025	2.25934e-05	0.454295	0.0257397	-0.516491	0.00976674	-0.774513	8.90388e-06	0.782803	6.14976e-06	0.246894	0.244799	-0.683156	0.000233964	-0.264206	0.212193
KIAA1949	brown	-0.808831	1.72102e-06	-0.794047	3.6266e-06	0.750173	2.42896e-05	0.38012	0.0669126	-0.449256	0.0276418	-0.807801	1.81641e-06	0.827247	6.18866e-07	0.155467	0.468208	-0.566057	0.00393517	-0.201428	0.345253
TIPIN	brown	-0.808719	1.73113e-06	-0.811534	1.49143e-06	0.752133	2.24985e-05	0.548124	0.00555458	-0.409387	0.0469716	-0.84196	2.49955e-07	0.887995	7.08412e-09	-0.164525	0.442347	-0.577421	0.00313136	-0.349007	0.0946153
VPS72	brown	-0.808705	1.73239e-06	-0.572467	0.00346278	0.768806	1.1387e-05	0.636175	0.000832805	-0.406878	0.0484726	-0.826749	6.37224e-07	0.840575	2.73267e-07	-0.224452	0.291692	-0.617179	0.00131476	-0.419723	0.041167
FAM188A	brown	-0.808256	1.77373e-06	-0.557794	0.00462336	0.75906	1.70655e-05	0.511894	0.010556	-0.453931	0.0258737	-0.755588	1.96227e-05	0.747882	2.65415e-05	0.169021	0.429801	-0.674054	0.000304437	-0.377556	0.0689276
SHROOM3	brown	-0.808219	1.77719e-06	-0.692904	0.000174664	0.760526	1.60773e-05	0.502627	0.0123075	-0.475594	0.0188278	-0.809664	1.64716e-06	0.837255	3.37259e-07	-0.00721246	0.973318	-0.633138	0.000897655	-0.316115	0.132359
PALMD	brown	-0.808022	1.7956e-06	-0.772027	9.91965e-06	0.73502	4.29417e-05	0.527353	0.00809423	-0.317862	0.130117	-0.859846	7.27973e-08	0.938834	1.16247e-11	-0.347877	0.0957612	-0.544915	0.00589643	-0.320657	0.126588
BCL11B	brown	-0.807043	1.88963e-06	-0.674993	0.000296399	0.784555	5.67539e-06	0.685886	0.000215813	-0.477066	0.0184123	-0.855588	9.90975e-08	0.872903	2.64545e-08	-0.319443	0.128112	-0.567217	0.0038459	-0.516105	0.00983106
EIF1AX	brown	-0.806718	1.92184e-06	-0.91261	5.199e-10	0.726083	5.90564e-05	0.420135	0.040948	-0.366523	0.0781322	-0.834594	3.9786e-07	0.91995	2.05111e-10	-0.0838151	0.696999	-0.61576	0.00135883	-0.196422	0.357623
SMCHD1	brown	-0.806409	1.95289e-06	-0.513487	0.0102767	0.778067	7.61228e-06	0.731726	4.83631e-05	-0.449009	0.0277379	-0.818355	1.02857e-06	0.802466	2.39021e-06	-0.252443	0.234011	-0.591571	0.00232864	-0.549084	0.00545566
SLC37A3	brown	-0.806396	1.95424e-06	-0.733626	4.51659e-05	0.67896	0.000264458	0.472427	0.0197475	-0.211137	0.321997	-0.817479	1.07976e-06	0.921468	1.67348e-10	-0.330385	0.114843	-0.618053	0.00128827	-0.225897	0.288516
UBA3	brown	-0.806369	1.95696e-06	-0.459675	0.0238268	0.737361	3.94211e-05	0.658907	0.000462835	-0.422753	0.0395771	-0.780545	6.81257e-06	0.794084	3.6202e-06	-0.153152	0.474938	-0.726626	5.79438e-05	-0.451214	0.0268897
ZFYVE16	brown	-0.806289	1.96507e-06	-0.554728	0.00490325	0.773218	9.42101e-06	0.732671	4.67483e-05	-0.519701	0.00924512	-0.841184	2.62794e-07	0.817321	1.08926e-06	-0.264566	0.211549	-0.456362	0.0249909	-0.573418	0.00339696
EIF3K	brown	-0.806284	1.96556e-06	-0.876279	1.99985e-08	0.757389	1.82569e-05	0.542615	0.00615202	-0.429294	0.0363105	-0.873875	2.44256e-08	0.91433	4.212e-10	-0.242433	0.253703	-0.506449	0.0115582	-0.331381	0.113687
MACF1	brown	-0.8054	2.05737e-06	-0.701209	0.000134954	0.777882	7.67506e-06	0.558079	0.00459801	-0.586586	0.00258865	-0.802439	2.39351e-06	0.789912	4.42015e-06	0.123417	0.5656	-0.649754	0.000589682	-0.365169	0.0793224
ZNF507	brown	-0.80518	2.08089e-06	-0.676669	0.000282519	0.767539	1.2015e-05	0.705114	0.000119186	-0.482743	0.0168792	-0.861645	6.37066e-08	0.846586	1.84412e-07	-0.330822	0.114334	-0.462996	0.0227043	-0.504212	0.011992
SENP1	brown	-0.805085	2.09102e-06	-0.674827	0.000297811	0.809953	1.62211e-06	0.651271	0.000566784	-0.537866	0.00670931	-0.858914	7.79477e-08	0.852943	1.19436e-07	-0.216529	0.309503	-0.475236	0.01893	-0.560642	0.00437559
RPAP1	brown	-0.804295	2.17753e-06	-0.62309	0.0011442	0.778966	7.31293e-06	0.585496	0.00264872	-0.524394	0.00852419	-0.803452	2.27339e-06	0.775415	8.55892e-06	0.0155891	0.942365	-0.607775	0.00163096	-0.423661	0.0391103
PAK1IP1	brown	-0.803477	2.27051e-06	-0.675957	0.000288345	0.767128	1.22254e-05	0.630014	0.000968883	-0.519621	0.00925781	-0.814299	1.28522e-06	0.838202	3.17765e-07	-0.0859529	0.68964	-0.675159	0.000294999	-0.415923	0.0432316
EIF1AD	brown	-0.803158	2.30766e-06	-0.862385	6.02735e-08	0.818703	1.00883e-06	0.571288	0.0035459	-0.549949	0.00536772	-0.879562	1.51149e-08	0.872641	2.70255e-08	-0.0791359	0.713197	-0.518398	0.00945399	-0.389445	0.0599611
ORC2	brown	-0.803085	2.31625e-06	-0.729533	5.22967e-05	0.739471	3.64684e-05	0.581192	0.00289741	-0.48631	0.0159703	-0.825006	7.05286e-07	0.840012	2.83289e-07	-0.119747	0.577301	-0.512663	0.0104204	-0.401156	0.0520359
MAPK1IP1L	brown	-0.802639	2.36935e-06	-0.405461	0.0493369	0.766623	1.24882e-05	0.753103	2.16553e-05	-0.475683	0.0188025	-0.800441	2.64711e-06	0.787905	4.8582e-06	-0.266766	0.207633	-0.586575	0.00258925	-0.618144	0.00128553
SMEK2	brown	-0.802629	2.37058e-06	-0.759849	1.65272e-05	0.758673	1.73348e-05	0.539227	0.00654548	-0.460396	0.0235794	-0.821638	8.55424e-07	0.838405	3.13723e-07	-0.10229	0.634348	-0.503752	0.012083	-0.410699	0.046201
IPO5	brown	-0.802594	2.37476e-06	-0.666727	0.000373908	0.712018	9.52156e-05	0.488952	0.0153233	-0.277889	0.188586	-0.803668	2.24855e-06	0.885757	8.71198e-09	-0.253066	0.232821	-0.609693	0.00156168	-0.328023	0.117618
ZC3HC1	brown	-0.80243	2.39458e-06	-0.644403	0.000676941	0.708751	0.000105974	0.557777	0.00462491	-0.347635	0.0960083	-0.788876	4.64166e-06	0.873054	2.61304e-08	-0.185951	0.38432	-0.692055	0.000179248	-0.349068	0.0945539
ADPRHL2	brown	-0.802134	2.43075e-06	-0.750294	2.41753e-05	0.75462	2.03935e-05	0.607704	0.00163359	-0.449465	0.0275606	-0.842837	2.36131e-07	0.8624	6.02087e-08	-0.17683	0.408472	-0.571378	0.00353948	-0.344498	0.0992498
RIOK3	brown	-0.802096	2.43543e-06	-0.697108	0.000153444	0.703077	0.000127194	0.561719	0.00428483	-0.25224	0.2344	-0.841213	2.62295e-07	0.919112	2.29088e-10	-0.401749	0.0516572	-0.581308	0.00289047	-0.317357	0.130762
PPP4C	brown	-0.801756	2.47762e-06	-0.584634	0.002697	0.803683	2.24681e-06	0.631718	0.000929456	-0.515343	0.00995904	-0.832669	4.47592e-07	0.808358	1.76426e-06	-0.166043	0.43809	-0.4613	0.0232721	-0.555661	0.00481656
OTUB1	brown	-0.801651	2.49077e-06	-0.737386	3.93851e-05	0.682674	0.000237306	0.37873	0.0679988	-0.287265	0.173491	-0.772298	9.80413e-06	0.853603	1.14037e-07	-0.00397013	0.985311	-0.654342	0.000522781	-0.186505	0.38288
MAP1B	brown	-0.801384	2.52456e-06	-0.666205	0.00037934	0.746314	2.81868e-05	0.467295	0.0213151	-0.554398	0.00493415	-0.75248	2.21934e-05	0.723267	6.51305e-05	0.325801	0.120274	-0.660436	0.00044414	-0.269221	0.203321
PAPOLA	brown	-0.800771	2.60354e-06	-0.541028	0.00633384	0.757101	1.84695e-05	0.557757	0.00462666	-0.455193	0.0254122	-0.753071	2.16831e-05	0.74992	2.45298e-05	0.0303737	0.887958	-0.641959	0.000720358	-0.4252	0.0383289
CNOT10	brown	-0.800642	2.62049e-06	-0.734992	4.29848e-05	0.750711	2.37857e-05	0.483686	0.0166351	-0.442401	0.0304081	-0.815301	1.217e-06	0.833118	4.35547e-07	0.0033375	0.987651	-0.501548	0.0125261	-0.358476	0.085411
PRDX2	brown	-0.800627	2.62251e-06	-0.68112	0.000248355	0.73311	4.60153e-05	0.443386	0.0299978	-0.416858	0.0427161	-0.734978	4.30074e-05	0.786162	5.26922e-06	0.19961	0.349716	-0.864721	5.04986e-08	-0.20331	0.340669
EXOSC1	brown	-0.800421	2.64974e-06	-0.557757	0.00462664	0.779484	7.14529e-06	0.789071	4.59922e-06	-0.526422	0.0082275	-0.839272	2.96946e-07	0.824655	7.19746e-07	-0.325809	0.120264	-0.554898	0.00488737	-0.570563	0.00359781
PSMG2	brown	-0.800009	2.70488e-06	-0.709275	0.00010418	0.663325	0.000410581	0.467541	0.0212378	-0.262703	0.214903	-0.79322	3.77428e-06	0.883948	1.02656e-08	-0.190344	0.372986	-0.617933	0.00129188	-0.225977	0.28834
SMAD5	brown	-0.799624	2.75747e-06	-0.811938	1.45958e-06	0.705154	0.000119033	0.388829	0.0604028	-0.297447	0.158072	-0.80354	2.26322e-06	0.892457	4.62794e-09	-0.0716779	0.739262	-0.586546	0.00259085	-0.210883	0.322593
ERLIN1	brown	-0.799504	2.77392e-06	-0.589625	0.00242736	0.750715	2.37815e-05	0.623005	0.0011465	-0.497137	0.0134536	-0.792156	3.97221e-06	0.807527	1.84259e-06	-0.0555033	0.796722	-0.661242	0.000434551	-0.411184	0.0459187
BTBD1	brown	-0.798443	2.92418e-06	-0.634495	0.000868168	0.739308	3.66893e-05	0.439865	0.031486	-0.496579	0.0135746	-0.749348	2.50796e-05	0.713125	9.1794e-05	0.212216	0.319473	-0.488654	0.0153952	-0.36805	0.0768059
RBM25	brown	-0.79788	3.00687e-06	-0.659258	0.000458485	0.715241	8.55558e-05	0.485334	0.016215	-0.419819	0.0411156	-0.769587	1.10149e-05	0.810112	1.60857e-06	0.103854	0.629147	-0.671707	0.000325357	-0.267823	0.205769
MEIR5	brown	-0.797013	3.13808e-06	-0.87047	3.22064e-08	0.770868	1.04271e-05	0.523521	0.00865463	-0.451354	0.0268366	-0.869811	3.39486e-08	0.889472	6.16503e-09	-0.188538	0.377622	-0.421	0.0404911	-0.374514	0.0713782
SMEK1	brown	-0.796427	3.22971e-06	-0.850066	1.4574e-07	0.694521	0.000166217	0.474226	0.0192207	-0.309172	0.141543	-0.844698	2.09038e-07	0.93531	2.11708e-11	-0.270763	0.200645	-0.539786	0.00647917	-0.233216	0.272754
METTL14	brown	-0.796195	3.26668e-06	-0.548044	0.00556289	0.759122	1.70225e-05	0.727995	5.5221e-05	-0.512287	0.0104865	-0.816286	1.15311e-06	0.801128	2.55727e-06	-0.229273	0.281177	-0.546785	0.00569512	-0.558048	0.00460079
FST	brown	-0.795693	3.34782e-06	-0.76501	1.33606e-05	0.772249	9.82483e-06	0.579611	0.00299359	-0.466837	0.0214597	-0.853545	1.1451e-07	0.883002	1.11729e-08	-0.213919	0.315513	-0.587135	0.00255887	-0.36786	0.0769695
ANKRD32	brown	-0.795531	3.37436e-06	-0.598058	0.00202377	0.702138	0.000131047	0.645864	0.00065208	-0.290146	0.169027	-0.817607	1.07214e-06	0.898877	2.42502e-09	-0.477906	0.0181787	-0.603194	0.00180714	-0.424325	0.0387716
PLA2G12A	brown	-0.795488	3.38138e-06	-0.700121	0.000139658	0.739254	3.67622e-05	0.438436	0.0321064	-0.561039	0.00434195	-0.732598	4.68721e-05	0.714972	8.63262e-05	0.38853	0.060618	-0.661651	0.00042975	-0.296803	0.159019
MORC2	brown	-0.794783	3.49951e-06	-0.640624	0.000745076	0.756446	1.89616e-05	0.545413	0.00584222	-0.551402	0.00522275	-0.777121	7.93879e-06	0.77617	8.27949e-06	0.0393362	0.855198	-0.573766	0.00337312	-0.437474	0.0325294
PRPF3	brown	-0.794765	3.50248e-06	-0.65546	0.00050752	0.780889	6.70761e-06	0.563533	0.00413553	-0.518877	0.0093767	-0.797169	3.11415e-06	0.791923	4.0169e-06	-0.0433196	0.840709	-0.529602	0.00777957	-0.491329	0.0147597
TBC1D20	brown	-0.793552	3.71438e-06	-0.786451	5.19917e-06	0.742672	3.23601e-05	0.528411	0.00794481	-0.426433	0.0377119	-0.813395	1.34963e-06	0.853406	1.15633e-07	-0.111707	0.603297	-0.613687	0.00142544	-0.316577	0.131762
CPSF6	brown	-0.793416	3.73882e-06	-0.820366	9.19149e-07	0.686205	0.000213776	0.407225	0.0482627	-0.217399	0.307516	-0.824935	7.08186e-07	0.944365	4.206e-12	-0.255624	0.227971	-0.607795	0.00163022	-0.180138	0.399618
PSMD10	brown	-0.792815	3.84866e-06	-0.770254	1.07051e-05	0.741904	3.33074e-05	0.527394	0.00808839	-0.34842	0.0952092	-0.851426	1.32729e-07	0.91804	2.63442e-10	-0.251313	0.236183	-0.587681	0.00252954	-0.284453	0.177928
CBFB	brown	-0.790995	4.19862e-06	-0.753821	2.10497e-05	0.800725	2.60955e-06	0.583638	0.00275377	-0.53173	0.00749129	-0.866078	4.54964e-08	0.834992	3.88221e-07	-0.158085	0.460653	-0.365174	0.0793185	-0.488293	0.0154827
WRAP73	brown	-0.790814	4.23501e-06	-0.795283	3.41532e-06	0.761259	1.5602e-05	0.629656	0.000977339	-0.462439	0.0228896	-0.859086	7.69728e-08	0.884242	9.99695e-09	-0.266676	0.207792	-0.530825	0.00761269	-0.395241	0.0559304
MED8	brown	-0.790544	4.28964e-06	-0.627406	0.00103199	0.712043	9.51387e-05	0.6379	0.000797785	-0.363132	0.0811399	-0.830674	5.04946e-07	0.876521	1.95942e-08	-0.384126	0.0638546	-0.520537	0.00911307	-0.423774	0.0390524
CREB3	brown	-0.790314	4.3368e-06	-0.693277	0.000172685	0.812003	1.45454e-06	0.704271	0.000122446	-0.548087	0.00555848	-0.859881	7.2609e-08	0.82368	7.61342e-07	-0.202258	0.343228	-0.565062	0.00401319	-0.480622	0.0174394
LSM7	brown	-0.789933	4.41571e-06	-0.814898	1.24403e-06	0.769348	1.11276e-05	0.559796	0.00444796	-0.546223	0.00575497	-0.821268	8.73523e-07	0.819371	9.71904e-07	0.0254373	0.906081	-0.589298	0.00244431	-0.331476	0.113577
EFTUD1	brown	-0.789777	4.44856e-06	-0.863629	5.48766e-08	0.708157	0.000108039	0.470911	0.0202007	-0.365434	0.079089	-0.829283	5.48716e-07	0.901519	1.83528e-09	-0.169238	0.429201	-0.55078	0.00528436	-0.23187	0.275613
ASPRV1	brown	-0.789419	4.52446e-06	-0.783635	5.9203e-06	0.715331	8.52962e-05	0.455798	0.0251936	-0.389408	0.0599879	-0.798637	2.89625e-06	0.861598	6.39321e-08	-0.132358	0.537546	-0.532486	0.00739098	-0.280283	0.18465
RARS	brown	-0.789036	4.60692e-06	-0.654619	0.000518965	0.739448	3.64994e-05	0.624692	0.00110138	-0.361326	0.0827766	-0.822936	7.94495e-07	0.873003	2.62395e-08	-0.346514	0.0971577	-0.600731	0.00190842	-0.416314	0.0430155
SLC37A1	brown	-0.788909	4.63437e-06	-0.762375	1.49034e-05	0.74032	3.53365e-05	0.450097	0.0273167	-0.425487	0.0381848	-0.806736	1.92007e-06	0.825293	6.93644e-07	0.0117303	0.956616	-0.468101	0.0210624	-0.326454	0.119489
PRC1	brown	-0.78888	4.64075e-06	-0.861758	6.31733e-08	0.687617	0.000204949	0.297161	0.158493	-0.387918	0.0610595	-0.766243	1.26892e-05	0.814475	1.273e-06	0.203686	0.339759	-0.556357	0.0047528	-0.105647	0.623207
BIRC3	brown	-0.788249	4.78035e-06	-0.655345	0.000509065	0.670033	0.000341028	0.455087	0.0254507	-0.249859	0.238996	-0.784156	5.78044e-06	0.85349	1.14949e-07	-0.195252	0.360551	-0.500883	0.0126624	-0.307572	0.143724
LMBR1L	brown	-0.787081	5.04883e-06	-0.671399	0.000328188	0.768499	1.15366e-05	0.670391	0.000337624	-0.461547	0.0231888	-0.838431	3.13197e-07	0.843243	2.29965e-07	-0.294744	0.162068	-0.541319	0.0063001	-0.490444	0.0149675
CRY1	brown	-0.786743	5.12888e-06	-0.627799	0.00102226	0.751399	2.31551e-05	0.691555	0.000181994	-0.433158	0.0344835	-0.832766	4.44982e-07	0.855333	1.00911e-07	-0.336591	0.107779	-0.613387	0.00143529	-0.483181	0.0167656
NAA25	brown	-0.786164	5.26883e-06	-0.79994	2.71422e-06	0.734739	4.3382e-05	0.592551	0.0022802	-0.402555	0.0511467	-0.842149	2.46909e-07	0.884876	9.43976e-09	-0.254177	0.230707	-0.578864	0.00303997	-0.345335	0.098377
SURF@	brown	-0.784979	5.56572e-06	-0.49621	0.0136554	0.738198	3.82258e-05	0.732585	4.68943e-05	-0.458595	0.0242016	-0.781253	6.59822e-06	0.78539	5.461e-06	-0.275908	0.191888	-0.635954	0.000837371	-0.539334	0.00653268
FAM92A1	brown	-0.784933	5.57743e-06	-0.675291	0.000293895	0.752189	2.24486e-05	0.525565	0.00835179	-0.389628	0.059831	-0.818713	1.00829e-06	0.837344	3.35379e-07	-0.146864	0.493468	-0.568573	0.00374363	-0.362966	0.0812894
PALLD	brown	-0.784297	5.74332e-06	-0.592015	0.00230658	0.661188	0.000435185	0.482652	0.016903	-0.2861	0.175321	-0.742549	3.251e-05	0.841218	2.62219e-07	-0.149861	0.484591	-0.712337	9.42192e-05	-0.259271	0.221175
UBE2T	brown	-0.783845	5.86359e-06	-0.588119	0.00250621	0.712189	9.46792e-05	0.461534	0.023193	-0.463294	0.0226058	-0.695264	0.00016246	0.719606	7.38443e-05	0.271821	0.198823	-0.755195	1.99327e-05	-0.291433	0.167058
TRIB2	brown	-0.783634	5.92068e-06	-0.724923	6.14946e-05	0.708553	0.000106659	0.511478	0.0106299	-0.314624	0.134293	-0.797037	3.13442e-06	0.873194	2.58325e-08	-0.21422	0.314817	-0.68627	0.000213356	-0.267449	0.206427
YLPM1	brown	-0.783475	5.96381e-06	-0.734285	4.41024e-05	0.733543	4.53026e-05	0.396567	0.0550381	-0.53934	0.00653203	-0.747399	2.70385e-05	0.733267	4.57562e-05	0.32504	0.121193	-0.556631	0.00472787	-0.253766	0.231487
LOC100850275	brown	-0.783208	6.037e-06	-0.886649	8.02671e-09	0.725518	6.02335e-05	0.4507	0.0270858	-0.336612	0.107756	-0.837723	3.27498e-07	0.918566	2.46031e-10	-0.184272	0.388704	-0.598975	0.00198353	-0.221206	0.29891
TBC1D7	brown	-0.782458	6.24708e-06	-0.676298	0.000285541	0.687695	0.000204472	0.463824	0.0224312	-0.325331	0.12084	-0.759778	1.65749e-05	0.833523	4.24894e-07	-0.10059	0.64002	-0.708428	0.000107093	-0.20921	0.326535
TET2	brown	-0.781619	6.48985e-06	-0.778927	7.3256e-06	0.713772	8.98455e-05	0.504329	0.0119691	-0.380385	0.0667066	-0.811871	1.46484e-06	0.86438	5.18303e-08	-0.124265	0.56291	-0.595239	0.00215179	-0.279329	0.186211
CTPS2	brown	-0.781499	6.52526e-06	-0.838603	3.09816e-07	0.651352	0.000565592	0.373152	0.0724969	-0.231997	0.275342	-0.78453	5.68196e-06	0.899959	2.16543e-09	-0.165374	0.439963	-0.635639	0.000843938	-0.12585	0.557901
STT3B	brown	-0.781038	6.66268e-06	-0.592916	0.00226239	0.727803	5.55956e-05	0.679844	0.000257757	-0.408905	0.0472569	-0.828741	5.66652e-07	0.835545	3.75183e-07	-0.364363	0.0800377	-0.488565	0.0154168	-0.47442	0.0191648
GABPA	brown	-0.78045	6.84193e-06	-0.690544	0.000187664	0.692978	0.00017427	0.546159	0.00576188	-0.304132	0.14849	-0.800731	2.60878e-06	0.887449	7.45349e-09	-0.318846	0.128866	-0.58249	0.00282041	-0.347071	0.0965852
USPL1	brown	-0.780336	6.87712e-06	-0.616555	0.00133399	0.648767	0.000605005	0.496812	0.013524	-0.255111	0.228938	-0.768156	1.17055e-05	0.866298	4.4731e-08	-0.264444	0.211766	-0.581134	0.00290087	-0.307684	0.14357
CDK12	brown	-0.780205	6.91762e-06	-0.879954	1.46099e-08	0.750175	2.42877e-05	0.438424	0.0321118	-0.490833	0.0148758	-0.825934	6.68276e-07	0.84652	1.85236e-07	-0.022493	0.916913	-0.475325	0.0189047	-0.289706	0.169704
PCBP2	brown	-0.779822	7.03781e-06	-0.793663	3.69451e-06	0.735242	4.25965e-05	0.484474	0.016433	-0.372358	0.0731551	-0.831552	4.78948e-07	0.875382	2.15579e-08	-0.228612	0.282604	-0.480967	0.0173472	-0.321333	0.125744
BNIP2	brown	-0.779078	7.27627e-06	-0.703668	0.000124823	0.676134	0.000286887	0.499728	0.0129023	-0.316937	0.1313	-0.78745	4.96264e-06	0.866243	4.4919e-08	-0.289022	0.170759	-0.507491	0.0113606	-0.326831	0.119037
GMIP	brown	-0.778916	7.32923e-06	-0.811892	1.46314e-06	0.788567	4.70964e-06	0.614199	0.00140871	-0.565504	0.00397841	-0.878092	1.71504e-08	0.844389	2.13332e-07	-0.176906	0.408269	-0.343251	0.10056	-0.474135	0.0192472
LOC100852300	brown	-0.778141	7.58698e-06	-0.616662	0.00133068	0.726363	5.84811e-05	0.596641	0.00208726	-0.425399	0.0382288	-0.779338	7.19219e-06	0.782182	6.32596e-06	-0.0805863	0.708163	-0.603852	0.0017809	-0.375595	0.0705002
EIF3L	brown	-0.777809	7.70016e-06	-0.609979	0.00155155	0.684604	0.000224179	0.600445	0.00192051	-0.273973	0.19515	-0.801898	2.45998e-06	0.878889	1.60179e-08	-0.395374	0.0558401	-0.615335	0.00137224	-0.347267	0.0963844
TIPRL	brown	-0.777481	7.81296e-06	-0.708392	0.000107217	0.785022	5.55459e-06	0.575442	0.00326034	-0.575292	0.00327034	-0.791557	4.08769e-06	0.782873	6.13014e-06	0.0857035	0.690497	-0.710679	9.95026e-05	-0.356227	0.0875331
CPNE1	brown	-0.776894	8.01874e-06	-0.675472	0.000292371	0.766449	1.25799e-05	0.56516	0.00400544	-0.461662	0.0231502	-0.801411	2.52109e-06	0.796152	3.27356e-06	-0.0741768	0.730495	-0.581833	0.00285916	-0.444766	0.0294299
ZNF3	brown	-0.776405	8.19416e-06	-0.478024	0.0181461	0.709205	0.000104417	0.636669	0.000822635	-0.438903	0.0319027	-0.744906	2.97399e-05	0.782964	6.10458e-06	-0.163306	0.445783	-0.64573	0.000654325	-0.473037	0.0195675
TIMM9	brown	-0.775442	8.54906e-06	-0.681637	0.00024463	0.752687	2.20139e-05	0.565184	0.00400356	-0.579899	0.00297588	-0.811193	1.51878e-06	0.756324	1.90543e-05	0.0421249	0.84505	-0.403821	0.0503519	-0.453816	0.0259162
ZC3H13	brown	-0.774736	8.81751e-06	-0.5694	0.00368246	0.671721	0.000325228	0.414655	0.043938	-0.404845	0.0497163	-0.687752	0.000204121	0.742693	3.23353e-05	0.235317	0.268334	-0.784178	5.77481e-06	-0.196935	0.356343
ARF1	brown	-0.774133	9.05324e-06	-0.448002	0.028132	0.680136	0.00025558	0.536198	0.00691478	-0.313514	0.135748	-0.716557	8.18625e-05	0.756796	1.86973e-05	-0.0744621	0.729497	-0.689051	0.000196314	-0.338457	0.105719
HNRPDL	brown	-0.773808	9.18244e-06	-0.695486	0.000161347	0.795034	3.45695e-06	0.714337	8.81749e-05	-0.56197	0.00426393	-0.858944	7.77737e-08	0.829402	5.44824e-07	-0.303755	0.149019	-0.39506	0.0560525	-0.558782	0.00453609
LOC100605015	brown	-0.772811	9.58867e-06	-0.781345	6.57073e-06	0.738786	3.74047e-05	0.571171	0.00355422	-0.469833	0.0205277	-0.836474	3.54126e-07	0.845314	2.00694e-07	-0.24504	0.248474	-0.426691	0.0375838	-0.414023	0.0442938
C11orf58	brown	-0.772495	9.72086e-06	-0.65076	0.000574416	0.75791	1.78782e-05	0.751317	2.32287e-05	-0.440612	0.0311651	-0.858235	8.19004e-08	0.861916	6.24323e-08	-0.490864	0.0148686	-0.47645	0.0185852	-0.539841	0.00647269
RPL13A	brown	-0.772208	9.8424e-06	-0.769596	1.10104e-05	0.772819	9.58546e-06	0.595927	0.00211993	-0.584771	0.00268926	-0.836016	3.64357e-07	0.782353	6.27693e-06	-0.0328363	0.878937	-0.32997	0.115326	-0.446499	0.028729
DDX39A	brown	-0.771744	1.00414e-05	-0.654775	0.000516824	0.699437	0.000142691	0.633871	0.000881623	-0.367125	0.0776068	-0.817658	1.06914e-06	0.854724	1.05373e-07	-0.385568	0.0627802	-0.465468	0.0218968	-0.398607	0.0536877
SEC24D	brown	-0.771402	1.01904e-05	-0.632414	0.000913761	0.770302	1.06834e-05	0.586664	0.00258443	-0.5098	0.0109325	-0.795058	3.45303e-06	0.777473	7.81593e-06	0.00921554	0.965911	-0.605001	0.00173579	-0.428513	0.036689
PPAPDC1B	brown	-0.770852	1.04345e-05	-0.748095	2.63247e-05	0.710594	9.97815e-05	0.512117	0.0105164	-0.371973	0.0734753	-0.801626	2.49395e-06	0.860126	7.13072e-08	-0.245919	0.246727	-0.519205	0.00932419	-0.33978	0.104276
CDKN2AIPNL	brown	-0.770567	1.05625e-05	-0.659349	0.000457361	0.751846	2.27526e-05	0.488486	0.0154359	-0.431244	0.0353789	-0.7483	2.61168e-05	0.763678	1.41219e-05	0.0758231	0.724738	-0.72602	5.91857e-05	-0.317105	0.131084
ORC4	brown	-0.769866	1.08842e-05	-0.620065	0.00122895	0.67685	0.000281055	0.574393	0.00333054	-0.245597	0.247367	-0.807513	1.84391e-06	0.876348	1.98826e-08	-0.423669	0.0391065	-0.523967	0.00858787	-0.375358	0.0706917
RPL9	brown	-0.769666	1.09779e-05	-0.761369	1.55319e-05	0.762778	1.46574e-05	0.508956	0.0110874	-0.585321	0.00265845	-0.803158	2.30766e-06	0.758753	1.72791e-05	0.10595	0.622204	-0.363534	0.0807785	-0.441326	0.0308613
IQGAP2	brown	-0.769492	1.10594e-05	-0.743442	3.14351e-05	0.718262	7.72898e-05	0.406565	0.0486626	-0.50676	0.0114988	-0.728169	5.48824e-05	0.729411	5.25234e-05	0.233912	0.271287	-0.638461	0.000786674	-0.257141	0.225128
PARD6B	brown	-0.769477	1.10664e-05	-0.574853	0.00329963	0.731091	4.94741e-05	0.714069	8.89643e-05	-0.388248	0.0608207	-0.83514	3.84703e-07	0.85822	8.19896e-08	-0.515973	0.00985319	-0.418624	0.041756	-0.568333	0.00376158
WHSC1	brown	-0.769417	1.10949e-05	-0.589508	0.00243341	0.664507	0.000397503	0.408224	0.0476628	-0.329562	0.115804	-0.728405	5.44286e-05	0.803919	2.21988e-06	0.0220456	0.91856	-0.654412	0.000521812	-0.234555	0.269933
STK38	brown	-0.769044	1.12724e-05	-0.671567	0.000326641	0.702016	0.000131554	0.563643	0.00412662	-0.42558	0.0381378	-0.785348	5.47162e-06	0.821212	8.76302e-07	-0.0967819	0.652797	-0.648872	0.000603353	-0.310626	0.139583
AIMP1	brown	-0.768157	1.17052e-05	-0.707107	0.000111777	0.808316	1.76814e-06	0.652253	0.000552375	-0.590421	0.00238657	-0.850136	1.4505e-07	0.790945	4.20866e-06	-0.214065	0.315175	-0.339049	0.105072	-0.569125	0.00370269
TALDO1	brown	-0.766685	1.24553e-05	-0.665013	0.000392015	0.794426	3.56064e-06	0.664476	0.000397845	-0.530167	0.00770212	-0.848328	1.64047e-07	0.801391	2.52372e-06	-0.239625	0.259414	-0.405024	0.0496057	-0.504486	0.0119383
SRM	brown	-0.766159	1.27336e-05	-0.761825	1.5244e-05	0.657152	0.000485139	0.417706	0.042253	-0.221478	0.298301	-0.780058	6.9635e-06	0.87534	2.16338e-08	-0.177989	0.405359	-0.639126	0.000773686	-0.174246	0.415464
DDX28	brown	-0.765965	1.28379e-05	-0.853905	1.11644e-07	0.736175	4.11711e-05	0.545927	0.00578679	-0.406085	0.0489544	-0.859234	7.61389e-08	0.889654	6.05993e-09	-0.296669	0.159216	-0.454474	0.0256742	-0.328672	0.116851
NFIA	brown	-0.765599	1.30363e-05	-0.798075	2.97794e-06	0.767226	1.21751e-05	0.626526	0.00105406	-0.521263	0.00899978	-0.837674	3.28512e-07	0.843861	2.20852e-07	-0.191377	0.370349	-0.555738	0.0048095	-0.394067	0.0567293
COMMD1	brown	-0.764511	1.36419e-05	-0.922108	1.53408e-10	0.756432	1.89718e-05	0.482557	0.0169279	-0.461149	0.0233232	-0.854352	1.08182e-07	0.87514	2.19977e-08	-0.162179	0.448973	-0.432078	0.0349865	-0.319229	0.128381
BRP44	brown	-0.764139	1.38543e-05	-0.768419	1.15761e-05	0.690229	0.000189459	0.531264	0.00755356	-0.331283	0.113801	-0.814839	1.24803e-06	0.884187	1.00463e-08	-0.32774	0.117954	-0.543836	0.0060152	-0.304936	0.147365
PAG1	brown	-0.764093	1.38806e-05	-0.830107	5.22399e-07	0.661371	0.000433025	0.319618	0.127891	-0.351275	0.0923461	-0.742032	3.31478e-05	0.819221	9.80123e-07	0.11374	0.596675	-0.539936	0.00646148	-0.163177	0.446147
ARL6IP6	brown	-0.764027	1.39188e-05	-0.720574	7.14456e-05	0.660773	0.000440105	0.478659	0.0179713	-0.27078	0.200616	-0.78766	4.91428e-06	0.890998	5.32978e-09	-0.310788	0.139366	-0.498108	0.0132447	-0.316018	0.132484
RNPEP	brown	-0.763709	1.41036e-05	-0.745432	2.91516e-05	0.733555	4.52829e-05	0.473201	0.0195194	-0.418928	0.0415924	-0.815389	1.21116e-06	0.8297	5.35256e-07	-0.167901	0.432909	-0.344757	0.0989789	-0.379056	0.0677428
CHIC2	brown	-0.763082	1.44747e-05	-0.710767	9.92176e-05	0.720531	7.15506e-05	0.560094	0.0044224	-0.362683	0.0815446	-0.82178	8.48553e-07	0.875355	2.16063e-08	-0.356848	0.0869431	-0.464328	0.0222663	-0.42153	0.0402129
UIMC1	brown	-0.763055	1.44908e-05	-0.72892	5.34462e-05	0.628864	0.00099627	0.382735	0.0649035	-0.196864	0.35652	-0.760968	1.57895e-05	0.890385	5.65236e-09	-0.26454	0.211595	-0.578412	0.00306837	-0.177093	0.407765
PSMD11	brown	-0.76292	1.45721e-05	-0.575922	0.00322869	0.717502	7.93001e-05	0.636284	0.000830553	-0.410693	0.0462044	-0.762253	1.49783e-05	0.797994	2.98993e-06	-0.21589	0.310969	-0.640325	0.000750708	-0.409027	0.0471843
ENOX2	brown	-0.762481	1.48384e-05	-0.761062	1.57288e-05	0.624916	0.00109551	0.366121	0.078484	-0.206132	0.333865	-0.746277	2.82268e-05	0.871953	2.85805e-08	-0.126256	0.556622	-0.65904	0.000461181	-0.122954	0.567071
MRPL9	brown	-0.761951	1.51652e-05	-0.865943	4.59758e-08	0.653426	0.000535587	0.322288	0.12456	-0.216461	0.309659	-0.785157	5.52024e-06	0.904441	1.33631e-09	-0.169903	0.427363	-0.563759	0.00411729	-0.114905	0.592896
WDR6	brown	-0.761944	1.51699e-05	-0.58647	0.00259502	0.653841	0.000529749	0.356772	0.0870152	-0.289627	0.169825	-0.700317	0.000138801	0.763031	1.45048e-05	0.0892954	0.67819	-0.661696	0.000429218	-0.175486	0.4121
ZNF22	brown	-0.761769	1.52792e-05	-0.786583	5.16722e-06	0.740592	3.49807e-05	0.561136	0.00433378	-0.449816	0.0274252	-0.840193	2.80032e-07	0.867787	3.98313e-08	-0.237808	0.263153	-0.506437	0.0115605	-0.335691	0.108783
STAG2	brown	-0.761671	1.5341e-05	-0.576401	0.00319725	0.741142	3.42702e-05	0.561941	0.00426634	-0.469705	0.0205669	-0.775506	8.52477e-06	0.752866	2.18586e-05	-0.124348	0.562648	-0.405296	0.0494377	-0.505621	0.0117173
PTPN2	brown	-0.761562	1.54095e-05	-0.557494	0.00465018	0.751081	2.34439e-05	0.635907	0.000838359	-0.477817	0.0182034	-0.801913	2.45801e-06	0.771415	1.0185e-05	-0.150643	0.482288	-0.474707	0.019082	-0.532854	0.00734262
WHSC2	brown	-0.761524	1.5434e-05	-0.624258	0.00111285	0.66252	0.000419704	0.4336	0.0342792	-0.247081	0.24443	-0.754466	2.05192e-05	0.858942	7.7789e-08	-0.205256	0.335967	-0.642627	0.000708253	-0.241636	0.255316
LOC100850521	brown	-0.761522	1.5435e-05	-0.603074	0.001812	0.612545	0.00146332	0.355499	0.0882288	-0.255364	0.228461	-0.701149	0.000135209	0.798212	2.95782e-06	0.0560916	0.794612	-0.640898	0.000739936	-0.166271	0.437451
CASP6	brown	-0.760265	1.62496e-05	-0.744222	3.05218e-05	0.718745	7.60342e-05	0.533855	0.00721229	-0.471519	0.020018	-0.795349	3.40447e-06	0.800167	2.68363e-06	-0.117524	0.584439	-0.38641	0.0621596	-0.399686	0.0529833
PHOSPHO2	brown	-0.760067	1.63812e-05	-0.608427	0.00160712	0.672615	0.000317118	0.390424	0.0592652	-0.466745	0.0214889	-0.681064	0.000248759	0.660707	0.000440894	0.307054	0.144434	-0.578094	0.00308843	-0.258075	0.223389
KBTBD2	brown	-0.759891	1.64989e-05	-0.523582	0.00864549	0.722012	6.80093e-05	0.707773	0.000109391	-0.422888	0.0395074	-0.798174	2.96337e-06	0.811291	1.51091e-06	-0.36152	0.0825998	-0.596218	0.00210655	-0.481861	0.0171103
ITCH	brown	-0.759675	1.66449e-05	-0.805075	2.09209e-06	0.728071	5.50734e-05	0.415719	0.0433446	-0.432204	0.0349274	-0.786276	5.24141e-06	0.806673	1.92635e-06	0.0358924	0.867762	-0.482317	0.0169907	-0.310326	0.139986
ZNF518A	brown	-0.759674	1.66454e-05	-0.818701	1.00899e-06	0.679527	0.000260143	0.49897	0.0130615	-0.295939	0.160293	-0.822552	8.12108e-07	0.895481	3.43099e-09	-0.334012	0.110675	-0.541631	0.00626426	-0.22105	0.29926
TLE3	brown	-0.759577	1.67107e-05	-0.759608	1.66897e-05	0.683347	0.000232648	0.533424	0.00726816	-0.351319	0.0923025	-0.809678	1.64591e-06	0.872695	2.69063e-08	-0.261015	0.217973	-0.525935	0.00829789	-0.268868	0.203939
FZD3	brown	-0.759156	1.69994e-05	-0.758153	1.77036e-05	0.699255	0.000143505	0.523636	0.00863743	-0.393335	0.0572319	-0.776149	8.28724e-06	0.839031	3.0154e-07	-0.175956	0.41083	-0.663764	0.000405686	-0.279145	0.186514
DET1	brown	-0.759065	1.70617e-05	-0.578702	0.00305011	0.689403	0.000194241	0.570561	0.00359796	-0.36719	0.0775503	-0.75386	2.10176e-05	0.791505	4.09789e-06	-0.228718	0.282376	-0.527436	0.00808237	-0.426146	0.037855
PEG10	brown	-0.758358	1.75577e-05	-0.427596	0.0371371	0.712005	9.52567e-05	0.493324	0.0142998	-0.480425	0.017492	-0.697842	0.00014998	0.686348	0.000212865	0.230255	0.279063	-0.635446	0.000847982	-0.403567	0.0505104
NIPA2	brown	-0.758101	1.77403e-05	-0.415397	0.0435234	0.693767	0.000170112	0.639319	0.000769934	-0.446472	0.0287398	-0.728101	5.50147e-05	0.726558	5.80832e-05	-0.142227	0.507358	-0.597145	0.00206452	-0.478865	0.0179147
GIGYF2	brown	-0.75757	1.81248e-05	-0.729078	5.31466e-05	0.655001	0.000513731	0.411348	0.0458237	-0.258359	0.222861	-0.759159	1.69972e-05	0.866286	4.47699e-08	-0.249205	0.240268	-0.579962	0.00297202	-0.264413	0.211823
MVD	brown	-0.75681	1.86864e-05	-0.667176	0.000369286	0.657049	0.000486479	0.472598	0.0196969	-0.324596	0.121732	-0.72082	7.08483e-05	0.794438	3.55865e-06	-0.0815335	0.704881	-0.743609	3.12381e-05	-0.188102	0.378746
PHF8	brown	-0.756571	1.88668e-05	-0.660112	0.00044804	0.672577	0.000317458	0.528266	0.00796518	-0.340895	0.103072	-0.773405	9.34478e-06	0.840267	2.78706e-07	-0.253184	0.232596	-0.573933	0.00336172	-0.337373	0.106913
CUEDC2	brown	-0.756477	1.89381e-05	-0.869764	3.40753e-08	0.679707	0.000258783	0.341395	0.102535	-0.315427	0.13325	-0.783227	6.03175e-06	0.854856	1.04391e-07	-0.0239142	0.911683	-0.57641	0.00319669	-0.0994343	0.643887
GDF9	brown	-0.75564	1.95821e-05	-0.708566	0.000106614	0.74002	3.57325e-05	0.605466	0.00171785	-0.418743	0.0416916	-0.819543	9.62639e-07	0.869436	3.49746e-08	-0.270151	0.201705	-0.613974	0.00141604	-0.391117	0.0587764
MYO1B	brown	-0.754589	2.04189e-05	-0.51638	0.00978525	0.687856	0.000203489	0.401802	0.0516236	-0.481465	0.0172149	-0.656156	0.000498207	0.655332	0.000509237	0.349767	0.0938507	-0.639354	0.000769257	-0.311868	0.137924
APOA1BP	brown	-0.754437	2.05423e-05	-0.646201	0.000646453	0.708779	0.000105875	0.582571	0.00281564	-0.44616	0.0288651	-0.761896	1.52e-05	0.7648	1.34782e-05	-0.0731578	0.734066	-0.613995	0.00141535	-0.346347	0.0973293
TNKS	brown	-0.754352	2.06122e-05	-0.581693	0.00286751	0.649212	0.00059806	0.345508	0.098197	-0.319916	0.127517	-0.662869	0.000415731	0.724553	6.22916e-05	0.200383	0.347814	-0.825503	6.85244e-07	-0.121785	0.57079
SPG21	brown	-0.753758	2.11025e-05	-0.789049	4.60392e-06	0.726097	5.90264e-05	0.554344	0.00493924	-0.387099	0.0616553	-0.845955	1.92341e-07	0.8678	3.97915e-08	-0.310045	0.140364	-0.435861	0.0332491	-0.325321	0.120853
ROD1	brown	-0.752972	2.17675e-05	-0.522003	0.00888539	0.724736	6.18975e-05	0.664128	0.000401659	-0.429905	0.0360164	-0.799853	2.72609e-06	0.780039	6.96942e-06	-0.386817	0.061861	-0.359196	0.0847398	-0.580312	0.00295066
DDX21	brown	-0.75275	2.1959e-05	-0.530018	0.00772247	0.639596	0.000764594	0.512356	0.0104743	-0.232015	0.275303	-0.745044	2.95851e-05	0.824571	7.23237e-07	-0.281185	0.183181	-0.570722	0.00358635	-0.342309	0.101559
POLR3D	brown	-0.752614	2.20768e-05	-0.728208	5.48077e-05	0.706545	0.000113822	0.50689	0.0114742	-0.376108	0.070086	-0.799177	2.81955e-06	0.85474	1.05248e-07	-0.182567	0.393185	-0.57615	0.00321366	-0.294509	0.162418
IQCB1	brown	-0.752436	2.22317e-05	-0.726284	5.86416e-05	0.602665	0.00182852	0.329048	0.116408	-0.19747	0.355011	-0.715563	8.46368e-05	0.830931	4.97209e-07	-0.0236318	0.912722	-0.679121	0.000263221	-0.0752693	0.726673
MYBL2	brown	-0.752366	2.22934e-05	-0.6234	0.00113581	0.664706	0.000395339	0.314459	0.13451	-0.427705	0.0370834	-0.668763	0.000353343	0.696795	0.000154944	0.35019	0.0934269	-0.605736	0.00170747	-0.187471	0.380377
SCNM1	brown	-0.750993	2.35247e-05	-0.658954	0.000462252	0.724909	6.1525e-05	0.679745	0.000258498	-0.45657	0.0249163	-0.808644	1.73801e-06	0.814909	1.2433e-06	-0.288398	0.171726	-0.578847	0.00304106	-0.432809	0.0346453
MED30	brown	-0.750929	2.35838e-05	-0.840398	2.76384e-07	0.707245	0.00011128	0.500018	0.0128416	-0.319515	0.128021	-0.833603	4.22831e-07	0.911338	6.05771e-10	-0.357582	0.08625	-0.51875	0.0093972	-0.294442	0.162519
PTPLAD2	brown	-0.750756	2.37439e-05	-0.70553	0.000117603	0.733998	4.45632e-05	0.513461	0.0102811	-0.481809	0.017124	-0.751922	2.26856e-05	0.759936	1.64684e-05	0.0571873	0.790686	-0.66361	0.000407396	-0.353576	0.090086
IL10RB	brown	-0.750198	2.42656e-05	-0.494767	0.0139746	0.658784	0.000464373	0.515106	0.00999917	-0.387007	0.0617226	-0.704442	0.000121775	0.72155	6.90982e-05	0.0171628	0.936558	-0.506572	0.0115347	-0.374193	0.071641
UQCRH	brown	-0.749556	2.48789e-05	-0.834536	3.99291e-07	0.740936	3.45348e-05	0.579673	0.00298979	-0.489424	0.01521	-0.836057	3.63442e-07	0.834968	3.88806e-07	-0.181851	0.395076	-0.515268	0.00997181	-0.322002	0.124914
GHRHR	brown	-0.749458	2.49727e-05	-0.664942	0.00039278	0.71723	8.00302e-05	0.533901	0.00720632	-0.483192	0.0167627	-0.753198	2.15746e-05	0.77676	8.06651e-06	0.0265986	0.901813	-0.65381	0.000530185	-0.360876	0.0831888
IER5	brown	-0.749039	2.5382e-05	-0.610211	0.00154341	0.680542	0.000252575	0.566573	0.00389522	-0.39717	0.054636	-0.770953	1.03893e-05	0.808868	1.7177e-06	-0.277579	0.189101	-0.404875	0.0496976	-0.440281	0.0313071
C9orf89	brown	-0.74858	2.58359e-05	-0.576048	0.00322036	0.662818	0.000416314	0.373219	0.072441	-0.413033	0.0448554	-0.673768	0.000306925	0.700131	0.000139613	0.303552	0.149305	-0.721179	6.99822e-05	-0.174311	0.415288
NUP98	brown	-0.74799	2.64314e-05	-0.829115	5.54213e-07	0.688124	0.000201857	0.450273	0.0272493	-0.329852	0.115465	-0.819269	9.77495e-07	0.886315	8.27727e-09	-0.288574	0.171453	-0.479403	0.0177682	-0.24563	0.247302
SNRPD2	brown	-0.747854	2.65703e-05	-0.82006	9.35108e-07	0.719592	7.38774e-05	0.567802	0.0038015	-0.464399	0.0222433	-0.816136	1.16264e-06	0.839965	2.8413e-07	-0.211035	0.322236	-0.516642	0.00974161	-0.346803	0.09686
MRRF	brown	-0.746668	2.78071e-05	-0.659921	0.000450356	0.709189	0.000104472	0.570352	0.00361301	-0.413592	0.0445374	-0.775679	8.46035e-06	0.820087	9.33706e-07	-0.176518	0.409313	-0.615456	0.00136841	-0.349329	0.0942911
DCK	brown	-0.745027	2.96037e-05	-0.816677	1.12864e-06	0.658778	0.000464442	0.390479	0.059226	-0.231341	0.27674	-0.785604	5.40732e-06	0.874141	2.38966e-08	-0.247661	0.243288	-0.505854	0.0116724	-0.212936	0.317796
TMEM60	brown	-0.744637	3.00456e-05	-0.647743	0.000621264	0.684026	0.000228039	0.616398	0.00133886	-0.288858	0.171013	-0.79443	3.56002e-06	0.857443	8.6743e-08	-0.408368	0.0475769	-0.601099	0.00189301	-0.348	0.095636
UBE2S	brown	-0.74393	3.08608e-05	-0.735332	4.2457e-05	0.753618	2.12197e-05	0.573862	0.00336654	-0.49139	0.0147455	-0.817542	1.07599e-06	0.805498	2.0471e-06	-0.166883	0.435744	-0.493454	0.0142701	-0.389754	0.0597408
MARCO	brown	-0.743356	3.15373e-05	-0.591607	0.00232682	0.635829	0.00083997	0.45674	0.0248558	-0.258861	0.221932	-0.730233	5.10105e-05	0.811321	1.50845e-06	-0.167116	0.435094	-0.622965	0.00114762	-0.258081	0.223377
COMMD6	brown	-0.743161	3.17697e-05	-0.929644	5.19119e-11	0.709619	0.000103014	0.436688	0.0328788	-0.449393	0.0275887	-0.825965	6.6707e-07	0.839737	2.88308e-07	-0.111975	0.602423	-0.363144	0.0811287	-0.269906	0.202129
LUC7L	brown	-0.74254	3.25214e-05	-0.517439	0.00961014	0.705628	0.000117235	0.645306	0.000661476	-0.371521	0.0738539	-0.781097	6.64478e-06	0.811832	1.46786e-06	-0.315849	0.132703	-0.561793	0.00427862	-0.434306	0.0339547
EIF5A	brown	-0.742459	3.26205e-05	-0.831431	4.82445e-07	0.738682	3.75486e-05	0.609203	0.00157911	-0.522753	0.00877078	-0.840369	2.76892e-07	0.825915	6.69002e-07	-0.217938	0.306287	-0.428955	0.0364744	-0.380813	0.0663758
APOM	brown	-0.742092	3.30725e-05	-0.928412	6.24649e-11	0.657678	0.000478358	0.286345	0.174935	-0.334553	0.110062	-0.76838	1.15952e-05	0.833845	4.16606e-07	0.00705972	0.973882	-0.501036	0.012631	-0.100417	0.640599
NMD3	brown	-0.741844	3.33822e-05	-0.657126	0.000485482	0.73705	3.98736e-05	0.534509	0.00712816	-0.470916	0.0201992	-0.788877	4.64134e-06	0.780588	6.79924e-06	-0.158161	0.460437	-0.360195	0.083815	-0.484924	0.0163188
USP34	brown	-0.741541	3.37625e-05	-0.479043	0.0178662	0.638749	0.000781021	0.386158	0.0623449	-0.346125	0.0975581	-0.656516	0.000493441	0.680891	0.000250017	0.225102	0.290262	-0.719728	7.35369e-05	-0.173373	0.417841
FBXO42	brown	-0.741514	3.37968e-05	-0.520055	0.009189	0.739073	3.701e-05	0.750373	2.41009e-05	-0.449111	0.0276982	-0.78576	5.3684e-06	0.790597	4.2789e-06	-0.384903	0.0632741	-0.569542	0.003672	-0.564053	0.0040936
CNOT6L	brown	-0.741184	3.42166e-05	-0.747026	2.7429e-05	0.627359	0.00103315	0.39656	0.0550426	-0.27177	0.198911	-0.72532	6.06517e-05	0.809069	1.6996e-06	-0.0940813	0.661916	-0.676068	0.00028743	-0.148923	0.48736
MED13	brown	-0.740693	3.48488e-05	-0.829619	5.37817e-07	0.595527	0.00213838	0.322428	0.124387	-0.12294	0.567114	-0.756655	1.8803e-05	0.913143	4.87309e-10	-0.279026	0.18671	-0.599823	0.00194694	-0.073702	0.732159
C1orf124	brown	-0.740645	3.49109e-05	-0.731505	4.87467e-05	0.602948	0.00181705	0.413558	0.0445564	-0.130017	0.544829	-0.766092	1.27694e-05	0.89708	2.91812e-09	-0.414167	0.0442121	-0.537987	0.00669462	-0.185453	0.385618
MYO19	brown	-0.740194	3.5502e-05	-0.869086	3.59605e-08	0.731425	4.8886e-05	0.510611	0.0107853	-0.427514	0.0371776	-0.83929	2.96615e-07	0.876326	1.99187e-08	-0.263912	0.212721	-0.448066	0.0281069	-0.310161	0.140209
CARHSP1	brown	-0.739608	3.62839e-05	-0.857785	8.46217e-08	0.706118	0.0001154	0.479767	0.0176693	-0.383155	0.0645852	-0.822463	8.16241e-07	0.874027	2.41225e-08	-0.261527	0.217038	-0.474057	0.0192696	-0.273157	0.196537
FOXS1	brown	-0.739352	3.66296e-05	-0.530015	0.00772293	0.637128	0.000813302	0.519993	0.00919875	-0.228944	0.281887	-0.726629	5.79389e-05	0.806993	1.8946e-06	-0.293567	0.163829	-0.67673	0.000282023	-0.268207	0.205095
LOC100850951	brown	-0.738729	3.7483e-05	-0.535394	0.00701574	0.589358	0.00244117	0.445544	0.0291137	-0.192647	0.367121	-0.68382	0.000229432	0.801471	2.51345e-06	-0.195651	0.359551	-0.686577	0.000211416	-0.213157	0.31728
RPS19	brown	-0.735982	4.1462e-05	-0.825632	6.80113e-07	0.715848	8.38353e-05	0.564212	0.00408087	-0.50244	0.0123453	-0.811862	1.46553e-06	0.800217	2.6769e-06	-0.138069	0.519976	-0.423586	0.0391485	-0.340575	0.103417
GRAMD1A	brown	-0.735905	4.158e-05	-0.559384	0.00448365	0.69574	0.000160089	0.513192	0.010328	-0.536021	0.00693696	-0.703559	0.00012526	0.687852	0.000203512	0.191692	0.369544	-0.641107	0.000736045	-0.318736	0.129006
CHL1	brown	-0.735355	4.24207e-05	-0.491967	0.0146112	0.626245	0.00106121	0.38847	0.0606606	-0.235427	0.268104	-0.686112	0.000214364	0.74181	3.34237e-05	-0.01545	0.942878	-0.603524	0.00179394	-0.242438	0.253693
SUMO2	brown	-0.734241	4.41722e-05	-0.904715	1.29639e-09	0.636898	0.000817967	0.389621	0.059836	-0.198215	0.353164	-0.805103	2.08916e-06	0.927498	7.15065e-11	-0.35739	0.086431	-0.544461	0.00594609	-0.117246	0.585332
C10orf137	brown	-0.73382	4.4851e-05	-0.829351	5.46486e-07	0.60141	0.00188001	0.304365	0.148163	-0.151205	0.480637	-0.748825	2.55933e-05	0.891713	4.9745e-09	-0.254264	0.230542	-0.599198	0.00197385	-0.0728481	0.735152
PSMB2	brown	-0.73318	4.58994e-05	-0.808573	1.74447e-06	0.709153	0.000104594	0.600038	0.00193776	-0.415822	0.0432874	-0.839061	3.00964e-07	0.853956	1.11248e-07	-0.390844	0.0589686	-0.379875	0.0671028	-0.398408	0.0538177
AKT1	brown	-0.732158	4.76186e-05	-0.738557	3.7722e-05	0.662455	0.000420453	0.257826	0.223852	-0.387779	0.0611601	-0.701878	0.000132126	0.728568	5.41143e-05	0.301868	0.151688	-0.541127	0.00632233	-0.131803	0.539269
CHD1	brown	-0.730954	4.97161e-05	-0.60674	0.00166942	0.554563	0.00491871	0.360595	0.0834464	-0.112651	0.600219	-0.688628	0.000198825	0.832034	4.65181e-07	-0.226908	0.286306	-0.607119	0.00165524	-0.137758	0.520926
SETD5	brown	-0.730583	5.03789e-05	-0.805245	2.07396e-06	0.740056	3.56853e-05	0.504601	0.0119157	-0.538196	0.00666935	-0.804652	2.13807e-06	0.788649	4.6915e-06	-0.0688294	0.749293	-0.440479	0.0312223	-0.360747	0.0833069
PRPSAP2	brown	-0.729923	5.15775e-05	-0.480539	0.0174616	0.648523	0.000608848	0.566679	0.00388709	-0.26005	0.21974	-0.739058	3.70307e-05	0.795212	3.4272e-06	-0.367941	0.0768992	-0.566789	0.0038786	-0.383876	0.0640421
DYNC2LI1	brown	-0.729806	5.17921e-05	-0.885757	8.71187e-09	0.638662	0.000782717	0.324398	0.121972	-0.28384	0.178904	-0.762001	1.51344e-05	0.866962	4.24834e-08	-0.0976919	0.649735	-0.539723	0.00648655	-0.138359	0.519092
THOC6	brown	-0.729329	5.26768e-05	-0.709481	0.00010348	0.622727	0.00115409	0.464131	0.0223308	-0.185837	0.384617	-0.753027	2.17207e-05	0.877807	1.75723e-08	-0.377243	0.0691769	-0.642925	0.000702925	-0.187879	0.379321
PI4K2B	brown	-0.728966	5.33584e-05	-0.736413	4.08147e-05	0.675581	0.000291467	0.518567	0.00942672	-0.368748	0.0762045	-0.806718	1.92182e-06	0.829497	5.41742e-07	-0.263494	0.213475	-0.407507	0.0480927	-0.324125	0.122304
SFRP1	brown	-0.728879	5.35222e-05	-0.542593	0.00615449	0.666156	0.000379862	0.498621	0.0131353	-0.317878	0.130096	-0.707142	0.000111651	0.775996	8.34319e-06	-0.184646	0.387725	-0.682185	0.000240731	-0.341836	0.102064
GTF2A2	brown	-0.728305	5.46208e-05	-0.777592	7.77465e-06	0.680576	0.000252325	0.477793	0.0182101	-0.306441	0.145279	-0.803486	2.26953e-06	0.879565	1.51109e-08	-0.362246	0.0819402	-0.42769	0.0370909	-0.327503	0.118236
CCNT2	brown	-0.727479	5.62345e-05	-0.635576	0.000845252	0.584515	0.00270373	0.395322	0.0558752	-0.098503	0.64701	-0.722926	6.59023e-05	0.8802	1.43013e-08	-0.337288	0.107006	-0.655332	0.000509238	-0.166549	0.436675
ARGLU1	brown	-0.726652	5.78919e-05	-0.811329	1.5078e-06	0.669556	0.000345606	0.351627	0.0919981	-0.298568	0.156437	-0.768996	1.12958e-05	0.823449	7.71487e-07	-0.0768826	0.72104	-0.489555	0.0151788	-0.178021	0.405273
RFC2	brown	-0.726033	5.91597e-05	-0.770638	1.05305e-05	0.650735	0.000574789	0.382439	0.0651288	-0.313598	0.135638	-0.749695	2.47449e-05	0.82668	6.39782e-07	-0.0770891	0.72032	-0.492162	0.0145662	-0.204072	0.338825
OSBPL8	brown	-0.725697	5.98578e-05	-0.786059	5.29461e-06	0.696506	0.000156339	0.44184	0.0306441	-0.354685	0.0890114	-0.801972	2.4507e-06	0.845795	1.94391e-07	-0.219296	0.303209	-0.414797	0.0438587	-0.287341	0.173373
WHSC1L1	brown	-0.724358	6.2716e-05	-0.881279	1.30138e-08	0.705269	0.000118594	0.455115	0.0254408	-0.503473	0.0121383	-0.776934	8.00457e-06	0.778038	7.62212e-06	0.00634463	0.976527	-0.483533	0.0166743	-0.24407	0.250412
PLRG1	brown	-0.723195	6.52938e-05	-0.523143	0.00871163	0.671303	0.000329077	0.54927	0.00543662	-0.33539	0.109121	-0.746444	2.80475e-05	0.767204	1.21865e-05	-0.249043	0.240583	-0.425079	0.0383899	-0.447681	0.0282588
DYNC1I2	brown	-0.722588	6.66757e-05	-0.290207	0.168934	0.648501	0.000609187	0.669698	0.000344241	-0.317328	0.130799	-0.697601	0.000151111	0.71309	9.19016e-05	-0.345635	0.0980655	-0.484115	0.0165249	-0.555333	0.00484688
VPS26A	brown	-0.721201	6.99282e-05	-0.740117	3.56036e-05	0.71963	7.3784e-05	0.584743	0.00269085	-0.482885	0.0168423	-0.784527	5.68271e-06	0.767695	1.1936e-05	-0.134191	0.531877	-0.48522	0.0162438	-0.390363	0.0593082
LOC100851398	brown	-0.72117	7.00029e-05	-0.835735	3.70784e-07	0.701903	0.000132023	0.430856	0.0355628	-0.436484	0.0329697	-0.778456	7.48138e-06	0.813037	1.37599e-06	-0.0508434	0.813482	-0.494916	0.0139412	-0.259244	0.221224
CCDC43	brown	-0.720637	7.12919e-05	-0.757283	1.83353e-05	0.617282	0.00131162	0.354411	0.0892761	-0.243505	0.251544	-0.751269	2.32727e-05	0.837652	3.28956e-07	-0.185039	0.386699	-0.506518	0.0115451	-0.172877	0.419195
C13orf27	brown	-0.720635	7.12967e-05	-0.683898	0.0002289	0.68364	0.000230651	0.55319	0.00504887	-0.345949	0.09774	-0.783872	5.85645e-06	0.829843	5.30698e-07	-0.357744	0.0860977	-0.43	0.0359709	-0.421135	0.0404199
ICK	brown	-0.720518	7.15825e-05	-0.765297	1.32019e-05	0.620441	0.00121813	0.392618	0.0577275	-0.157634	0.461951	-0.766645	1.24764e-05	0.897653	2.75178e-09	-0.362651	0.0815731	-0.565222	0.00400051	-0.186876	0.381919
AHCTF1	brown	-0.719669	7.36859e-05	-0.407286	0.0482258	0.671379	0.000328372	0.719238	7.47734e-05	-0.438156	0.0322293	-0.718014	7.79404e-05	0.724829	6.16961e-05	-0.339991	0.104048	-0.509226	0.0110377	-0.581887	0.00285595
ZNF277	brown	-0.719388	7.43936e-05	-0.58946	0.00243592	0.691201	0.000183964	0.52194	0.00889519	-0.413427	0.0446308	-0.733579	4.52427e-05	0.718459	7.67749e-05	-0.0669127	0.756065	-0.451026	0.0269615	-0.391623	0.0584211
APEX1	brown	-0.718849	7.57673e-05	-0.753866	2.10127e-05	0.591777	0.0023184	0.359537	0.0844227	-0.105779	0.622769	-0.757851	1.79201e-05	0.898317	2.56994e-09	-0.405224	0.0494821	-0.494308	0.0140773	-0.143826	0.502548
YEATS4	brown	-0.718643	7.62994e-05	-0.785834	5.35003e-06	0.637686	0.00080205	0.281188	0.183176	-0.231673	0.276031	-0.733298	4.57048e-05	0.824735	7.16407e-07	-0.0437222	0.839247	-0.514089	0.0101729	-0.119049	0.579536
TNRC6C	brown	-0.717873	7.83135e-05	-0.709409	0.000103724	0.656824	0.000489405	0.325853	0.120211	-0.473691	0.0193761	-0.688918	0.000197101	0.7079	0.000108942	0.298427	0.156641	-0.577655	0.00311638	-0.159702	0.456021
SNRPB	brown	-0.717332	7.97544e-05	-0.525205	0.00840452	0.698648	0.000146255	0.690911	0.000185589	-0.431285	0.0353595	-0.782433	6.25434e-06	0.771077	1.03338e-05	-0.418782	0.0416708	-0.36309	0.0811779	-0.546532	0.00572199
IARS2	brown	-0.716416	8.22524e-05	-0.507262	0.0114037	0.641268	0.000733068	0.475344	0.0188991	-0.364932	0.0795326	-0.654398	0.000522011	0.664363	0.000399073	-0.0128102	0.952626	-0.536478	0.00687997	-0.348445	0.0951839
SPCS3	brown	-0.715554	8.46632e-05	-0.744933	2.97102e-05	0.655838	0.000502438	0.48104	0.0173277	-0.303688	0.149114	-0.771382	1.01991e-05	0.816288	1.15299e-06	-0.257405	0.224635	-0.49778	0.0133149	-0.292555	0.165355
SERTAD3	brown	-0.715486	8.48554e-05	-0.874071	2.40343e-08	0.684985	0.000221662	0.37093	0.0743496	-0.40028	0.0525991	-0.76641	1.26001e-05	0.809373	1.67261e-06	-0.0296892	0.890468	-0.442256	0.0304691	-0.210824	0.322731
TELO2	brown	-0.715287	8.54229e-05	-0.687451	0.000205966	0.555763	0.00480718	0.244276	0.249998	-0.168804	0.430403	-0.661638	0.0004299	0.805777	2.01779e-06	0.024558	0.909314	-0.655562	0.000506143	-0.0247195	0.90872
C10orf88	brown	-0.71247	9.38052e-05	-0.683235	0.000233423	0.611552	0.00149693	0.384355	0.0636828	-0.229645	0.280376	-0.716994	8.06681e-05	0.822343	8.21809e-07	-0.134417	0.531182	-0.616205	0.00134487	-0.183388	0.391023
EIF2S3	brown	-0.710145	0.000101259	-0.641955	0.000720427	0.672738	0.000316021	0.575497	0.00325671	-0.341213	0.10273	-0.783591	5.93225e-06	0.796121	3.27843e-06	-0.407523	0.0480833	-0.330965	0.114169	-0.470637	0.0202833
ABCG4	brown	-0.710026	0.000101656	-0.676565	0.000283366	0.684281	0.00022633	0.501328	0.0125711	-0.504753	0.0118859	-0.729719	5.19523e-05	0.715868	8.37767e-05	0.02416	0.910778	-0.56056	0.00438256	-0.312685	0.136841
PSMB6	brown	-0.709037	0.00010499	-0.779232	7.22658e-06	0.674483	0.000300747	0.470053	0.0204607	-0.369074	0.0759258	-0.769028	1.12801e-05	0.821389	8.67582e-07	-0.226878	0.28637	-0.532111	0.00744063	-0.277408	0.189385
HSF1	brown	-0.708868	0.000105571	-0.750152	2.43095e-05	0.556411	0.0047479	0.20393	0.339168	-0.181069	0.397145	-0.65644	0.000494446	0.782072	6.35761e-06	0.122454	0.568659	-0.659193	0.000459293	0.0177997	0.934208
LOC100174924	brown	-0.708039	0.000108453	-0.744749	2.99177e-05	0.598897	0.00198692	0.465411	0.0219152	-0.16674	0.436142	-0.771651	1.00817e-05	0.904196	1.37285e-09	-0.506274	0.0115916	-0.502712	0.0122905	-0.224797	0.290933
DYRK1B	brown	-0.707754	0.000109458	-0.871005	3.08538e-08	0.590161	0.00239981	0.323553	0.123004	-0.281346	0.182919	-0.728511	5.42241e-05	0.813721	1.32606e-06	-0.107907	0.615751	-0.509008	0.0110779	-0.0734183	0.733153
CD5L	brown	-0.706537	0.000113851	-0.744365	3.03565e-05	0.666322	0.00037812	0.523207	0.00870204	-0.47259	0.0196994	-0.765186	1.32633e-05	0.736184	4.11574e-05	-0.179468	0.401401	-0.298811	0.156083	-0.350259	0.0933578
CDKN1B	brown	-0.70557	0.000117451	-0.707604	0.000109994	0.573302	0.00340493	0.391502	0.058506	-0.114342	0.594722	-0.721571	6.90469e-05	0.869464	3.48981e-08	-0.314081	0.135004	-0.660942	0.000438099	-0.106889	0.619102
TDP2	brown	-0.70542	0.000118019	-0.59608	0.00211288	0.744733	2.99358e-05	0.675878	0.000288999	-0.506033	0.0116378	-0.800798	2.60002e-06	0.775291	8.60567e-06	-0.243779	0.250995	-0.452318	0.0264733	-0.476564	0.0185534
AKAP8L	brown	-0.704294	0.000122354	-0.804358	2.17061e-06	0.654555	0.000519849	0.352223	0.0914104	-0.433645	0.0342584	-0.709084	0.000104828	0.743768	3.10508e-05	0.141542	0.509429	-0.604005	0.00177482	-0.121196	0.572669
POLR2G	brown	-0.703147	0.000126915	-0.494887	0.0139478	0.65539	0.000508455	0.583063	0.00278698	-0.413661	0.0444985	-0.677371	0.00027687	0.698165	0.00014848	-0.105646	0.623211	-0.582752	0.00280508	-0.440754	0.0311047
C5H12orf32	brown	-0.702776	0.000128418	-0.391381	0.0585908	0.570713	0.00358703	0.354329	0.0893552	-0.250606	0.237548	-0.570488	0.00360318	0.63042	0.000959352	0.174426	0.414974	-0.69971	0.000141473	-0.204573	0.337613
EPHA1	brown	-0.702506	0.000129522	-0.776768	8.06376e-06	0.646894	0.000635023	0.446368	0.0287814	-0.240728	0.25716	-0.782094	6.35136e-06	0.880733	1.36514e-08	-0.363788	0.0805515	-0.502585	0.0123161	-0.212855	0.317985
RFC3	brown	-0.701768	0.000132587	-0.772396	9.7629e-06	0.703916	0.000123839	0.544588	0.00593213	-0.398517	0.0537466	-0.804563	2.14786e-06	0.826097	6.61969e-07	-0.317462	0.130627	-0.339551	0.104526	-0.396619	0.0550034
S1PR3	brown	-0.701568	0.000133432	-0.445452	0.0291509	0.620779	0.00120848	0.394044	0.0567452	-0.419139	0.041479	-0.601074	0.00189405	0.628751	0.000999008	0.297847	0.157488	-0.659108	0.000460338	-0.295336	0.161187
NCAPH2	brown	-0.700082	0.000139829	-0.918127	2.60469e-10	0.659004	0.000461631	0.307729	0.143508	-0.361191	0.0829007	-0.742408	3.26829e-05	0.803958	2.21539e-06	0.0228091	0.915749	-0.546686	0.00570559	-0.0854467	0.69138
MTERFD3	brown	-0.697493	0.00015162	-0.586367	0.00260065	0.678516	0.000267875	0.679722	0.000258672	-0.460806	0.0234398	-0.766061	1.27863e-05	0.748883	2.55359e-05	-0.359991	0.0840028	-0.396084	0.055362	-0.541774	0.00624786
VTA1	brown	-0.69729	0.000152582	-0.714275	8.83552e-05	0.538	0.00669305	0.299961	0.154419	-0.0420568	0.845297	-0.700513	0.000137946	0.859662	7.37867e-08	-0.333499	0.111258	-0.56404	0.00409466	-0.0637454	0.767293
LIG1	brown	-0.69727	0.000152677	-0.805945	2.0003e-06	0.627465	0.00103052	0.283532	0.179398	-0.318869	0.128837	-0.707005	0.000112146	0.779397	7.17338e-06	0.00572674	0.978813	-0.500644	0.0127117	-0.098207	0.648004
ADH4	brown	-0.69721	0.000152961	-0.786333	5.22761e-06	0.642717	0.000706639	0.487023	0.0157936	-0.295067	0.161586	-0.766067	1.27832e-05	0.832247	4.5921e-07	-0.322384	0.124441	-0.530919	0.00760008	-0.193347	0.365348
SBF2	brown	-0.697047	0.000153736	-0.842279	2.44847e-07	0.583193	0.00277946	0.199793	0.349265	-0.194058	0.363553	-0.700741	0.00013696	0.816347	1.14925e-06	0.0491818	0.819478	-0.59508	0.00215918	0.0431638	0.841275
RPL11	brown	-0.696534	0.000156203	-0.703769	0.000124422	0.578898	0.00303786	0.218383	0.305278	-0.31036	0.13994	-0.634074	0.000877213	0.712743	9.2962e-05	0.226965	0.286181	-0.514124	0.0101668	-0.140325	0.513111
EIF4A3	brown	-0.696214	0.00015776	-0.594874	0.00216883	0.569921	0.00364432	0.336336	0.108063	-0.0981351	0.648245	-0.66361	0.000407395	0.80243	2.39461e-06	-0.182917	0.392262	-0.695689	0.000160341	-0.104935	0.625562
HMMR	brown	-0.695669	0.000160442	-0.605666	0.00171016	0.591914	0.00231156	0.225789	0.288752	-0.425388	0.0382346	-0.594723	0.00217596	0.601085	0.00189356	0.444577	0.0295072	-0.462475	0.0228776	-0.155188	0.469015
GINS4	brown	-0.69531	0.000162227	-0.624145	0.00111584	0.620823	0.00120723	0.394309	0.0565637	-0.330581	0.114615	-0.644545	0.000674487	0.708356	0.000107343	0.0164467	0.9392	-0.657848	0.000476188	-0.254741	0.229638
SNX8	brown	-0.694929	0.000164144	-0.680251	0.000254723	0.662145	0.000424014	0.588551	0.00248335	-0.468564	0.0209183	-0.739111	3.69574e-05	0.724275	6.28952e-05	-0.18808	0.378803	-0.484279	0.0164828	-0.345193	0.0985245
NUP35	brown	-0.693349	0.000172303	-0.393417	0.0571753	0.657305	0.000483153	0.727887	5.54323e-05	-0.392679	0.0576851	-0.72752	5.61525e-05	0.724254	6.29411e-05	-0.442817	0.0302342	-0.361028	0.0830495	-0.594916	0.00216688
TMEM234	brown	-0.69328	0.000172668	-0.643395	0.000694563	0.627824	0.00102163	0.567038	0.00385956	-0.382572	0.0650276	-0.726884	5.74213e-05	0.758081	1.77548e-05	-0.284564	0.177751	-0.453158	0.0261596	-0.373116	0.0725262
EIF2B3	brown	-0.693001	0.000174148	-0.82354	7.67456e-07	0.548944	0.00546995	0.215573	0.311697	-0.085715	0.690458	-0.706938	0.000112388	0.861522	6.42944e-08	-0.200499	0.347528	-0.584134	0.00272535	0.0315358	0.883699
ACACA	brown	-0.690648	0.00018707	-0.454784	0.0255609	0.636893	0.000818069	0.59271	0.00227243	-0.350205	0.0934113	-0.690293	0.00018909	0.702721	0.000128645	-0.207557	0.330459	-0.603071	0.00181208	-0.344214	0.0995469
POLA2	brown	-0.690228	0.000189464	-0.800409	2.65127e-06	0.604903	0.0017396	0.321957	0.124969	-0.248545	0.241556	-0.718052	7.78408e-05	0.813598	1.33494e-06	-0.152803	0.475956	-0.493645	0.014227	-0.115521	0.590901
TAF5	brown	-0.689049	0.000196328	-0.772144	9.86946e-06	0.562292	0.0042372	0.341013	0.102945	-0.150247	0.483455	-0.712563	9.35172e-05	0.846796	1.81852e-07	-0.267128	0.206994	-0.596454	0.0020958	-0.0701939	0.744482
ZNF410	brown	-0.687819	0.000203716	-0.371788	0.0736301	0.611189	0.00150938	0.586129	0.0026137	-0.252256	0.23437	-0.670388	0.000337648	0.725841	5.9557e-05	-0.37534	0.0707062	-0.511762	0.0105794	-0.445194	0.0292557
NCOA2	brown	-0.687299	0.000206909	-0.610504	0.00153312	0.621626	0.00118458	0.482388	0.0169719	-0.405373	0.0493904	-0.693597	0.000170998	0.722211	6.75455e-05	-0.0566793	0.792505	-0.50579	0.0116847	-0.31515	0.133609
HBA1	brown	-0.687234	0.000207311	-0.685223	0.000220105	0.663694	0.00040646	0.573281	0.00340632	-0.31798	0.129966	-0.786229	5.25302e-06	0.833718	4.19853e-07	-0.454129	0.0258009	-0.438574	0.0320462	-0.362528	0.0816843
ZNF652	brown	-0.686467	0.000212113	-0.766924	1.23311e-05	0.619851	0.00123516	0.30547	0.146623	-0.227031	0.286036	-0.716692	8.1493e-05	0.81011	1.60876e-06	-0.164931	0.441206	-0.461165	0.0233177	-0.173337	0.417938
BET1L	brown	-0.686201	0.000213801	-0.706688	0.000113299	0.658027	0.000473903	0.421427	0.040267	-0.291092	0.167578	-0.750704	2.37921e-05	0.821002	8.86774e-07	-0.245725	0.247112	-0.50466	0.0119041	-0.2672	0.206867
PRMT1	brown	-0.685244	0.000219968	-0.359122	0.0848084	0.598176	0.00201854	0.620234	0.00122407	-0.240029	0.258588	-0.683983	0.000228333	0.742859	3.21328e-05	-0.4422	0.0304926	-0.485979	0.0160529	-0.448484	0.0279429
RPS23	brown	-0.685142	0.000220633	-0.563467	0.00414093	0.625914	0.00106965	0.460941	0.0233937	-0.313457	0.135822	-0.684168	0.000227087	0.718663	7.62463e-05	-0.0564335	0.793386	-0.534342	0.00714958	-0.254763	0.229595
BEND5	brown	-0.68219	0.0002407	-0.443069	0.0301294	0.669761	0.000343635	0.697846	0.000149965	-0.43498	0.0336475	-0.730065	5.13175e-05	0.720245	7.22526e-05	-0.367968	0.0768765	-0.423196	0.0393488	-0.531986	0.00745711
LZTR1	brown	-0.681836	0.000243208	-0.713783	8.98145e-05	0.545857	0.00579433	0.174991	0.413442	-0.172373	0.420574	-0.645732	0.000654281	0.772477	9.72856e-06	0.125009	0.560559	-0.625136	0.00108977	0.0346194	0.872414
PEX10	brown	-0.6815	0.000245611	-0.327065	0.118758	0.575706	0.00324289	0.452667	0.0263425	-0.228148	0.28361	-0.598803	0.00199104	0.660717	0.000440771	-0.0466339	0.828692	-0.653192	0.000538907	-0.285945	0.175564
TMEM168	brown	-0.679783	0.000258217	-0.671839	0.00032415	0.655346	0.000509056	0.492107	0.014579	-0.341974	0.101916	-0.733373	4.55814e-05	0.761315	1.55668e-05	-0.267426	0.206468	-0.403058	0.0508295	-0.406546	0.0486741
NIPBL	brown	-0.678786	0.000265792	-0.755467	1.97177e-05	0.563551	0.00413414	0.348107	0.0955275	-0.235813	0.267297	-0.685917	0.000215616	0.790882	4.2213e-06	-0.18575	0.384843	-0.541376	0.00629357	-0.144188	0.501461
SRSF10	brown	-0.677536	0.000275561	-0.545419	0.00584158	0.555096	0.00486887	0.493394	0.0142839	-0.159385	0.456927	-0.706733	0.000113137	0.816545	1.13682e-06	-0.472324	0.0197782	-0.478247	0.0180844	-0.267441	0.206441
FAM8A1	brown	-0.677527	0.000275628	-0.426723	0.0375679	0.640074	0.000755467	0.629436	0.000982562	-0.386271	0.0622615	-0.684375	0.000225702	0.678888	0.000265008	-0.243846	0.250861	-0.549191	0.00544466	-0.475357	0.0188955
MRPL45	brown	-0.676802	0.000281444	-0.474253	0.0192128	0.644274	0.000679174	0.599815	0.00194732	-0.304244	0.148332	-0.704107	0.000123089	0.736157	4.1198e-05	-0.406646	0.0486134	-0.497194	0.0134412	-0.476592	0.0185452
NUTF2	brown	-0.676206	0.000286296	-0.298145	0.157052	0.58187	0.00285695	0.384563	0.0635274	-0.38096	0.0662623	-0.556691	0.00472243	0.567057	0.00385806	0.253274	0.232424	-0.579188	0.00301982	-0.332263	0.112671
WDR43	brown	-0.675283	0.000293957	-0.609226	0.0015783	0.676764	0.000281749	0.459673	0.0238277	-0.402811	0.0509847	-0.721346	6.9583e-05	0.742176	3.29688e-05	-0.0860898	0.68917	-0.446012	0.0289245	-0.364127	0.0802485
GEMIN7	brown	-0.674652	0.000299295	-0.761	1.57686e-05	0.609607	0.00156472	0.415107	0.0436852	-0.308742	0.142127	-0.737993	3.85157e-05	0.787638	4.91911e-06	-0.214882	0.313287	-0.380649	0.0665021	-0.210833	0.322712
CCZ1	brown	-0.674614	0.000299621	-0.432871	0.0346165	0.559817	0.00444615	0.476908	0.0184566	-0.127284	0.553387	-0.672001	0.000322667	0.761707	1.53184e-05	-0.372352	0.0731597	-0.531707	0.00749429	-0.260339	0.21921
RASA1	brown	-0.67394	0.000305426	-0.390743	0.0590396	0.50431	0.0119729	0.299529	0.155043	-0.114974	0.592673	-0.570829	0.0035787	0.69424	0.000167661	0.00356001	0.986828	-0.690487	0.000187985	-0.108311	0.614419
SHARPIN	brown	-0.672481	0.000318324	-0.693489	0.000171564	0.676819	0.000281301	0.624672	0.00110191	-0.351633	0.0919918	-0.790574	4.28363e-06	0.827846	5.97429e-07	-0.488062	0.015539	-0.458102	0.0243739	-0.393034	0.0574393
TIMM50	brown	-0.672339	0.000319599	-0.44545	0.0291517	0.638114	0.000793539	0.609063	0.00158413	-0.289321	0.170297	-0.696083	0.000158401	0.748869	2.55497e-05	-0.366955	0.0777552	-0.630736	0.000951993	-0.387182	0.0615945
TNFRSF6B	brown	-0.671217	0.000329879	-0.78093	6.69533e-06	0.582001	0.00284923	0.382585	0.0650177	-0.217115	0.308163	-0.733808	4.48712e-05	0.834239	4.06651e-07	-0.370583	0.074643	-0.421915	0.0400118	-0.166722	0.436192
SLAIN1	brown	-0.670806	0.000333709	-0.604766	0.00174493	0.622585	0.00115798	0.529511	0.00779201	-0.326234	0.119752	-0.72077	7.09696e-05	0.785574	5.41482e-06	-0.327454	0.118294	-0.494286	0.0140823	-0.360425	0.0836026
HOMEZ	brown	-0.670161	0.000339805	-0.85383	1.12232e-07	0.575465	0.0032588	0.264118	0.212351	-0.295894	0.16036	-0.698313	0.000147796	0.774828	8.78233e-06	-0.054523	0.80024	-0.425399	0.0382287	-0.0592675	0.783246
ZC3H8	brown	-0.670045	0.000340916	-0.46256	0.0228493	0.617154	0.00131552	0.556873	0.00470596	-0.366987	0.0777272	-0.689994	0.00019081	0.702902	0.000127905	-0.241768	0.255049	-0.421092	0.0404425	-0.409634	0.0468256
DUS3L	brown	-0.669749	0.00034375	-0.782044	6.3658e-06	0.601559	0.00187386	0.410887	0.0460915	-0.233883	0.271348	-0.725217	6.08696e-05	0.835121	3.85156e-07	-0.32915	0.116288	-0.476761	0.0184979	-0.218425	0.305181
GMCL1	brown	-0.668303	0.000357904	-0.55888	0.00452748	0.590794	0.00236762	0.373379	0.0723095	-0.176505	0.409348	-0.671006	0.000331837	0.771077	1.03341e-05	-0.235814	0.267294	-0.581985	0.00285018	-0.210727	0.32296
TAOK1	brown	-0.66801	0.000360832	-0.865186	4.87322e-08	0.554302	0.00494318	0.285209	0.176727	-0.217853	0.306481	-0.71036	0.000100548	0.814605	1.26403e-06	-0.150806	0.481808	-0.464822	0.0221056	-0.0378451	0.860634
LIMCH1	brown	-0.66785	0.00036244	-0.631462	0.000935276	0.535702	0.0069769	0.269348	0.2031	-0.227953	0.284032	-0.617304	0.00131094	0.711002	9.84533e-05	0.12024	0.575723	-0.632874	0.000903503	-0.040173	0.852151
MED14	brown	-0.666465	0.000376626	-0.655866	0.000502064	0.519556	0.00926817	0.296083	0.16008	-0.227324	0.285398	-0.616254	0.00134333	0.737648	3.9008e-05	-0.00950669	0.964835	-0.580261	0.00295372	-0.0977967	0.649382
DNPEP	brown	-0.666294	0.000378413	-0.73455	4.3681e-05	0.596358	0.00210016	0.432249	0.0349064	-0.262596	0.215097	-0.735517	4.21722e-05	0.779793	7.04683e-06	-0.306147	0.145684	-0.367108	0.0776219	-0.224325	0.291974
LSM14A	brown	-0.664429	0.000398352	-0.816147	1.16199e-06	0.605297	0.00172436	0.261598	0.216908	-0.269739	0.20242	-0.692244	0.000178215	0.78674	5.1298e-06	-0.0197844	0.92689	-0.543175	0.00608897	-0.0817174	0.704245
MDFI	brown	-0.66358	0.000407736	-0.574603	0.00331642	0.586465	0.00259525	0.283423	0.179572	-0.395093	0.0560304	-0.584553	0.00270159	0.581263	0.00289317	0.366579	0.0780828	-0.642363	0.000713024	-0.0742052	0.730396
RFNG	brown	-0.663409	0.000409637	-0.429787	0.0360732	0.652811	0.00054434	0.592792	0.00226846	-0.370524	0.0746929	-0.667759	0.000363361	0.667932	0.000361619	-0.197348	0.355314	-0.572808	0.00343904	-0.432654	0.0347172
DOPEY1	brown	-0.661264	0.000434292	-0.586508	0.00259293	0.515782	0.00988517	0.254665	0.229782	-0.161732	0.450239	-0.577862	0.00310318	0.69939	0.000142902	0.156674	0.464716	-0.798434	2.92552e-06	0.0155185	0.942625
WARS2	brown	-0.661172	0.000435377	-0.695831	0.000159641	0.674861	0.000297522	0.353753	0.0899139	-0.475346	0.0188986	-0.6667	0.000374193	0.650115	0.000584157	0.272063	0.198407	-0.566817	0.00387647	-0.195422	0.360124
MTAP	brown	-0.660354	0.000445128	-0.729726	5.19392e-05	0.554309	0.00494251	0.276476	0.190937	-0.147005	0.493048	-0.703242	0.000126529	0.810086	1.6108e-06	-0.258671	0.222283	-0.362185	0.0819949	-0.138078	0.519948
TBXA2R	brown	-0.659173	0.000459538	-0.735715	4.18689e-05	0.50633	0.011581	0.160008	0.455148	-0.181557	0.395854	-0.609541	0.00156708	0.716265	8.26704e-05	0.171352	0.423372	-0.652061	0.000555173	0.121004	0.57328
ORC5	brown	-0.65852	0.00046768	-0.812892	1.38674e-06	0.562239	0.00424157	0.259453	0.220838	-0.198363	0.352796	-0.690924	0.000185513	0.800233	2.67471e-06	-0.0749492	0.727793	-0.474007	0.0192844	-0.0730675	0.734383
KDM6A	brown	-0.65805	0.000473617	-0.553631	0.00500671	0.58182	0.00285996	0.442185	0.0304986	-0.30595	0.145957	-0.649395	0.000595213	0.723265	6.51347e-05	-0.15993	0.455371	-0.579186	0.00301994	-0.242475	0.253618
STARD13	brown	-0.657182	0.000484748	-0.593461	0.00223603	0.551088	0.00525383	0.462658	0.0228167	-0.12729	0.553367	-0.671561	0.000326697	0.792	4.00206e-06	-0.371176	0.0741433	-0.646076	0.000648542	-0.174231	0.415506
NRP1	brown	-0.656011	0.000500136	-0.496089	0.013682	0.531238	0.00755705	0.291783	0.166525	-0.254096	0.23086	-0.57758	0.00312118	0.661451	0.000432084	0.149601	0.48536	-0.502855	0.0122618	-0.208549	0.328101
HYAL3	brown	-0.65542	0.000508052	-0.484303	0.0164767	0.586523	0.0025921	0.276786	0.19042	-0.385566	0.0627821	-0.545371	0.00584678	0.569931	0.0036436	0.440016	0.0314207	-0.726549	5.81014e-05	-0.132625	0.536721
ARMCX2	brown	-0.654106	0.000526055	-0.310181	0.140182	0.553735	0.00499685	0.43218	0.0349386	-0.287844	0.172587	-0.552329	0.00513201	0.578568	0.00305854	0.0798879	0.710585	-0.67759	0.00027513	-0.272842	0.197074
PMEPA1	brown	-0.653601	0.000533117	-0.847786	1.70154e-07	0.534082	0.007183	0.233443	0.272275	-0.118251	0.582101	-0.697202	0.000152996	0.857654	8.54251e-08	-0.250554	0.237648	-0.470023	0.0204697	-0.0243184	0.910196
ATR	brown	-0.651485	0.000563617	-0.519365	0.00929857	0.51838	0.00945683	0.433492	0.0343289	-0.157851	0.461325	-0.629559	0.000979628	0.735781	4.17676e-05	-0.274264	0.194657	-0.615367	0.00137124	-0.157254	0.463044
ELMO1	brown	-0.650547	0.000577613	-0.943795	4.69218e-12	0.603853	0.00178085	0.329972	0.115325	-0.277425	0.189356	-0.74457	3.0122e-05	0.830084	5.23111e-07	-0.217304	0.307732	-0.458226	0.0243306	-0.0738425	0.731666
RRAS2	brown	-0.650111	0.000584231	-0.597642	0.00204222	0.475544	0.0188422	0.266962	0.207287	-0.067624	0.753549	-0.589854	0.00241557	0.739782	3.60505e-05	-0.146265	0.495251	-0.704984	0.000119682	0.0170264	0.937061
FEM1C	brown	-0.649888	0.000587624	-0.764656	1.35595e-05	0.603603	0.00179077	0.456797	0.0248353	-0.31969	0.127801	-0.715712	8.42162e-05	0.779809	7.04186e-06	-0.25371	0.231594	-0.465355	0.0219331	-0.231023	0.277419
ISG20L2	brown	-0.649855	0.000588136	-0.6233	0.00113852	0.533647	0.00723921	0.188457	0.377832	-0.227866	0.28422	-0.61389	0.00141877	0.685049	0.000221241	0.177056	0.407864	-0.494636	0.0140037	-0.0317564	0.882891
SH3BGR	brown	-0.649261	0.000597286	-0.678446	0.000268414	0.622809	0.00115186	0.306796	0.144789	-0.376278	0.0699493	-0.658359	0.000469706	0.696358	0.000157059	0.163424	0.44545	-0.600012	0.00193889	-0.151222	0.480588
KCTD5	brown	-0.647833	0.000619818	-0.561841	0.00427465	0.536476	0.00688016	0.329742	0.115594	-0.116975	0.586208	-0.645003	0.000666624	0.776082	8.31146e-06	-0.260044	0.219752	-0.512684	0.0104167	-0.17176	0.422252
ZNF623	brown	-0.647829	0.000619887	-0.399213	0.0532909	0.626845	0.00104601	0.658404	0.000469131	-0.349663	0.0939547	-0.686591	0.000211326	0.709613	0.000103036	-0.410046	0.0465832	-0.453756	0.0259381	-0.566688	0.0038864
B3GALNT1	brown	-0.646787	0.000636774	-0.406111	0.0489388	0.525367	0.00838082	0.385023	0.0631846	-0.0936478	0.663384	-0.605983	0.00169805	0.704688	0.000120823	-0.217282	0.307781	-0.632798	0.000905186	-0.176555	0.409213
PPPDE1	brown	-0.646005	0.000649711	-0.430061	0.0359419	0.586715	0.00258164	0.591586	0.00232787	-0.257266	0.224894	-0.686113	0.000214358	0.725942	5.93491e-05	-0.488016	0.01555	-0.377885	0.0686663	-0.479155	0.0178357
KIAA0907	brown	-0.645512	0.000657991	-0.734159	4.43042e-05	0.555196	0.00485956	0.350978	0.0926412	-0.144962	0.499143	-0.692531	0.000176663	0.81356	1.3377e-06	-0.369466	0.0755905	-0.393816	0.0569014	-0.18999	0.37389
ENDOV	brown	-0.645182	0.000663586	-0.617912	0.0012925	0.602951	0.00181694	0.579511	0.00299981	-0.294753	0.162055	-0.732283	4.74047e-05	0.787941	4.84989e-06	-0.465122	0.0220084	-0.386729	0.0619257	-0.371831	0.0735943
CREBBP	brown	-0.644583	0.000673829	-0.563739	0.00411886	0.598482	0.00200509	0.309598	0.140967	-0.438983	0.0318676	-0.613369	0.0014359	0.609206	0.00157902	0.247053	0.244486	-0.47604	0.0187013	-0.216554	0.309446
NENF	brown	-0.644493	0.00067539	-0.726471	5.82589e-05	0.65782	0.000476539	0.478282	0.0180748	-0.538814	0.00659484	-0.694968	0.000163946	0.663126	0.000412827	0.012593	0.953429	-0.324074	0.122367	-0.370066	0.07508
SHISA2	brown	-0.643793	0.000687554	-0.456882	0.0248053	0.585876	0.00262764	0.564037	0.00409487	-0.222476	0.296074	-0.687443	0.00020602	0.753103	2.16554e-05	-0.520958	0.00904723	-0.413879	0.0443749	-0.454446	0.0256847
CIRBP	brown	-0.643565	0.000691566	-0.588217	0.00250102	0.663802	0.000405266	0.560035	0.00442739	-0.396303	0.0552149	-0.720163	7.24549e-05	0.727078	5.70331e-05	-0.336264	0.108143	-0.344198	0.0995636	-0.463828	0.0224299
QRSL1	brown	-0.642663	0.000707611	-0.539781	0.00647975	0.686491	0.000211958	0.627743	0.00102365	-0.472276	0.0197923	-0.738915	3.72269e-05	0.720644	7.12757e-05	-0.341411	0.102518	-0.345815	0.0978792	-0.559519	0.00447188
CSNK2B	brown	-0.641978	0.000720017	-0.898529	2.51416e-09	0.503989	0.012036	0.155935	0.466853	-0.120621	0.574503	-0.673926	0.000305548	0.81504	1.23444e-06	-0.149294	0.486265	-0.458929	0.0240852	0.0762659	0.723192
PIAS4	brown	-0.641296	0.000732537	-0.93537	2.09618e-11	0.578368	0.00307113	0.22222	0.296645	-0.307873	0.143312	-0.684674	0.00022371	0.750268	2.42e-05	0.0399677	0.852898	-0.483778	0.0166113	0.0116587	0.956881
SOCS3	brown	-0.6412	0.00073432	-0.711802	9.58975e-05	0.586256	0.00260674	0.477138	0.0183922	-0.20122	0.345763	-0.760939	1.58081e-05	0.842552	2.40543e-07	-0.608791	0.00159393	-0.270553	0.201009	-0.307709	0.143535
NOP2	brown	-0.639788	0.000760932	-0.7137	9.00609e-05	0.545569	0.00582532	0.251128	0.236539	-0.134963	0.529498	-0.672333	0.000319657	0.807239	1.87042e-06	-0.149168	0.486636	-0.562579	0.00421347	-0.0305304	0.887383
SMC5	brown	-0.639212	0.000772	-0.551214	0.00524135	0.513304	0.0103085	0.206123	0.333885	-0.179674	0.400852	-0.593542	0.00223214	0.669464	0.000346502	0.0796636	0.711364	-0.419782	0.0411355	-0.135497	0.527855
BTBD2	brown	-0.63795	0.000796795	-0.796548	3.21063e-06	0.56118	0.00433004	0.291415	0.167086	-0.280164	0.184845	-0.66394	0.000403729	0.746998	2.74582e-05	-0.0378706	0.860541	-0.564427	0.00406366	-0.0398815	0.853212
IER5L	brown	-0.637691	0.000801949	-0.594809	0.00217191	0.441413	0.0308246	0.246578	0.245423	0.01673	0.938154	-0.594372	0.00219252	0.76097	1.57883e-05	-0.302359	0.15099	-0.591473	0.00233351	0.0179124	0.933792
GTF2F2	brown	-0.637295	0.000809919	-0.888845	6.5409e-09	0.524632	0.00848891	0.148131	0.489705	-0.132324	0.537653	-0.676162	0.000286658	0.814032	1.30399e-06	-0.0831377	0.699336	-0.440101	0.0313841	0.0372676	0.862741
PTPN18	brown	-0.637047	0.00081493	-0.757897	1.78876e-05	0.485111	0.0162715	0.213529	0.316418	-0.0576198	0.789137	-0.638668	0.000782613	0.805614	2.03481e-06	-0.202777	0.341964	-0.613288	0.00143857	0.0541229	0.801678
SCYL2	brown	-0.636404	0.000828084	-0.724653	6.2076e-05	0.454815	0.0255496	0.127746	0.551937	0.0460948	0.830644	-0.598937	0.00198519	0.79075	4.24789e-06	-0.123828	0.564296	-0.67762	0.000274894	0.149445	0.48582
ROBO2	brown	-0.634261	0.000873195	-0.769021	1.12835e-05	0.490627	0.0149243	0.12686	0.554721	-0.133881	0.532834	-0.602619	0.00183038	0.74303	3.19272e-05	0.0180782	0.933181	-0.59393	0.00221354	0.0938236	0.662788
LYPLA1	brown	-0.632902	0.000902875	-0.552555	0.00511006	0.454699	0.0255921	0.194828	0.361616	-0.0155993	0.942327	-0.570753	0.00358414	0.720743	7.10343e-05	-0.0431918	0.841173	-0.709315	0.000104042	0.0775564	0.718692
RCAN1	brown	-0.632616	0.000909229	-0.56399	0.00409868	0.528638	0.0079131	0.469882	0.0205129	-0.143657	0.503055	-0.688744	0.000198138	0.802248	2.41674e-06	-0.536015	0.00693762	-0.373809	0.0719552	-0.279438	0.186033
FTL	brown	-0.632357	0.000915019	-0.808517	1.74964e-06	0.618244	0.00128253	0.319243	0.128365	-0.418865	0.0416263	-0.712389	9.40587e-05	0.70386	0.000124064	-0.0134702	0.950189	-0.148203	0.489493	-0.255746	0.227742
LOC100945391	brown	-0.630841	0.000949563	-0.365628	0.0789178	0.605209	0.00172774	0.592538	0.00228087	-0.366141	0.0784669	-0.644494	0.000675364	0.658429	0.000468824	-0.346426	0.0972475	-0.386076	0.0624054	-0.522907	0.00874737
CBL	brown	-0.629917	0.000971168	-0.461565	0.0231827	0.619652	0.00124093	0.622838	0.00115108	-0.35702	0.0867806	-0.683861	0.000229154	0.698822	0.000145463	-0.376827	0.0695087	-0.528679	0.00790741	-0.378363	0.0682885
CYP51A1	brown	-0.627494	0.0010298	-0.34853	0.0950982	0.548916	0.00547286	0.508232	0.0112217	-0.24219	0.254193	-0.566819	0.00387635	0.641286	0.000732734	-0.107804	0.61609	-0.812847	1.39008e-06	-0.259995	0.219842
SLC30A6	brown	-0.626044	0.00106634	-0.641321	0.000732086	0.523749	0.00862039	0.417506	0.0423617	-0.196748	0.356809	-0.657028	0.000486749	0.713978	8.92343e-05	-0.333366	0.111408	-0.3323	0.112628	-0.235694	0.267545
SGCE	brown	-0.625944	0.00106888	-0.683603	0.000230907	0.534891	0.0070795	0.280303	0.184616	-0.122126	0.569705	-0.636781	0.000820344	0.768684	1.14465e-05	-0.146318	0.495095	-0.60016	0.00193257	-0.0743993	0.729717
CADM1	brown	-0.6249	0.00109593	-0.562148	0.00424912	0.613001	0.00144809	0.394917	0.0561497	-0.352545	0.0910934	-0.637165	0.00081255	0.664788	0.00039445	-0.0856167	0.690796	-0.504052	0.0120237	-0.27484	0.193684
PDE7A	brown	-0.621577	0.00118595	-0.832589	4.49789e-07	0.553486	0.00502059	0.312036	0.137701	-0.22771	0.284559	-0.72411	6.32565e-05	0.792987	3.81693e-06	-0.258284	0.223001	-0.240872	0.256868	-0.136313	0.525351
ECHDC1	brown	-0.621558	0.00118649	-0.571673	0.00351858	0.584859	0.00268432	0.326899	0.118956	-0.386904	0.0617975	-0.582381	0.00282679	0.603194	0.00180713	0.148676	0.488093	-0.510621	0.0107836	-0.259351	0.221027
PDIA5	brown	-0.62143	0.00119006	-0.732032	4.78343e-05	0.529808	0.00775123	0.379192	0.0676364	-0.162828	0.447134	-0.702898	0.000127922	0.786478	5.19266e-06	-0.449836	0.0274172	-0.293449	0.164008	-0.130875	0.542155
RFWD2	brown	-0.621178	0.00119717	-0.223373	0.29408	0.549105	0.00545344	0.517993	0.00951963	-0.264741	0.211235	-0.602359	0.00184098	0.608853	0.00159172	-0.235857	0.267205	-0.351781	0.0918452	-0.461282	0.0232783
PINX1	brown	-0.619979	0.00123144	-0.900594	2.0251e-09	0.573177	0.00341349	0.210128	0.324369	-0.304414	0.148095	-0.672584	0.000317399	0.733825	4.48424e-05	0.075234	0.726797	-0.425095	0.038382	-0.0196481	0.927393
CCDC90B	brown	-0.619504	0.00124526	-0.561871	0.00427214	0.64946	0.000594215	0.535262	0.00703246	-0.40754	0.0480726	-0.698972	0.000144783	0.712703	9.30876e-05	-0.188788	0.376977	-0.408704	0.0473762	-0.436753	0.0328499
RNLS	brown	-0.618072	0.00128769	-0.823731	7.59079e-07	0.556276	0.00476016	0.23304	0.273127	-0.271147	0.199982	-0.65564	0.000505092	0.721533	6.91372e-05	0.0347971	0.871764	-0.44958	0.0275163	-0.0516181	0.81069
MEGF9	brown	-0.618051	0.00128831	-0.498014	0.0132647	0.526989	0.00814605	0.501839	0.012467	-0.119815	0.577083	-0.674362	0.000301781	0.775838	8.4014e-06	-0.572719	0.00344521	-0.448204	0.0280528	-0.257616	0.224242
LOC100516520	brown	-0.617488	0.00130535	-0.575206	0.00327603	0.446159	0.0288655	0.269054	0.203613	-0.0241789	0.910709	-0.608296	0.00161187	0.759677	1.66431e-05	-0.314933	0.133891	-0.434443	0.0338921	-0.0621539	0.772953
TNRC6A	brown	-0.616345	0.00134052	-0.759178	1.69839e-05	0.587095	0.00256101	0.182654	0.392955	-0.419321	0.0413818	-0.607214	0.00165172	0.616038	0.00135008	0.355798	0.0879427	-0.453568	0.0260076	-0.0991776	0.644748
ELP2	brown	-0.616222	0.00134435	-0.505008	0.0118361	0.537256	0.00678391	0.509731	0.0109451	-0.230836	0.277819	-0.657544	0.000480085	0.718574	7.64777e-05	-0.425097	0.0383809	-0.487421	0.0156957	-0.299679	0.154826
COMMD3	brown	-0.615858	0.00135574	-0.845101	2.03547e-07	0.575816	0.0032356	0.369305	0.0757281	-0.237299	0.264206	-0.721401	6.94505e-05	0.806106	1.98374e-06	-0.340005	0.104032	-0.437968	0.0323118	-0.131618	0.539845
SIVA1	brown	-0.615018	0.00138236	-0.869528	3.47199e-08	0.525481	0.00836403	0.191361	0.370388	-0.272421	0.197794	-0.629673	0.000976923	0.707334	0.000110957	0.0966331	0.653298	-0.52382	0.00860985	0.0586599	0.785417
ABHD14A	brown	-0.614594	0.00139596	-0.457924	0.0244366	0.614622	0.00139506	0.682209	0.000240565	-0.381018	0.0662174	-0.668455	0.000356396	0.667227	0.000368763	-0.372272	0.0732262	-0.498306	0.0132025	-0.479941	0.0176225
CDC42EP1	brown	-0.614542	0.00139761	-0.794293	3.58371e-06	0.463587	0.0225092	0.186021	0.384138	0.00220815	0.99183	-0.637634	0.000803106	0.833869	4.15988e-07	-0.335121	0.109422	-0.542692	0.00614334	0.0563547	0.793668
ZNF189	brown	-0.614195	0.00140885	-0.422552	0.039681	0.650439	0.000579247	0.701395	0.000134162	-0.371599	0.073788	-0.705954	0.000116012	0.699216	0.000143682	-0.54319	0.00608732	-0.404759	0.0497689	-0.562003	0.00426114
EDNRB	brown	-0.613251	0.00143979	-0.805825	2.01275e-06	0.440463	0.0312288	0.0464669	0.829296	-0.0528456	0.80627	-0.589615	0.00242788	0.743941	3.08481e-05	0.0492426	0.819259	-0.538362	0.00664919	0.189885	0.374161
ISOC1	brown	-0.61258	0.00146212	-0.647381	0.0006271	0.572628	0.00345152	0.373252	0.0724145	-0.230293	0.278982	-0.650781	0.000574104	0.732129	4.76676e-05	-0.213112	0.317385	-0.52841	0.00794504	-0.214401	0.314398
SRR	brown	-0.611302	0.00150549	-0.604368	0.0017605	0.552169	0.00514759	0.382644	0.0649725	-0.213375	0.316775	-0.649577	0.000592409	0.740045	3.56995e-05	-0.318913	0.128782	-0.42592	0.0379676	-0.235242	0.268492
MED31	brown	-0.610036	0.00154955	-0.681654	0.000244506	0.622326	0.00116512	0.598557	0.00200179	-0.454156	0.0257908	-0.707431	0.000110613	0.699937	0.000140466	-0.307267	0.144142	-0.363836	0.0805086	-0.410805	0.0461393
NR2F6	brown	-0.609413	0.00157161	-0.419456	0.0413095	0.463754	0.0224541	0.211744	0.320576	-0.187409	0.380536	-0.490838	0.0148748	0.58597	0.00262246	0.204756	0.337172	-0.695701	0.000160282	-0.0504231	0.814998
PPP2R2C	brown	-0.609071	0.00158385	-0.431742	0.0351442	0.474736	0.0190735	0.342203	0.101672	-0.00263781	0.99024	-0.596646	0.00208707	0.735289	4.25237e-05	-0.381299	0.0660009	-0.55692	0.00470173	-0.180422	0.398864
C20orf111	brown	-0.608613	0.00160036	-0.604602	0.00175136	0.62244	0.00116196	0.639366	0.000769023	-0.347118	0.0965363	-0.75153	2.30367e-05	0.750152	2.43089e-05	-0.58417	0.0027233	-0.207527	0.330531	-0.505857	0.0116717
ASF1A	brown	-0.608497	0.00160456	-0.543102	0.00609718	0.539264	0.00654113	0.444385	0.0295858	-0.24793	0.24276	-0.631808	0.000927416	0.692387	0.000177444	-0.359895	0.0840913	-0.380771	0.0664081	-0.336473	0.10791
C24H18orf21	brown	-0.607886	0.00162689	-0.503355	0.0121618	0.567104	0.00385451	0.473073	0.019557	-0.277739	0.188835	-0.607131	0.00165481	0.674494	0.000300648	-0.0948916	0.659175	-0.686697	0.000210662	-0.225477	0.289436
HAUS4	brown	-0.607722	0.00163292	-0.61621	0.00134472	0.665238	0.000389598	0.574433	0.00332787	-0.47537	0.0188917	-0.71736	7.968e-05	0.675679	0.000290651	-0.277286	0.189587	-0.214243	0.314762	-0.482182	0.017026
LRRC59	brown	-0.607002	0.0016596	-0.691423	0.000182723	0.469733	0.0205584	0.23931	0.26006	-0.0474483	0.825744	-0.640556	0.000746348	0.770327	1.06717e-05	-0.317952	0.130002	-0.432511	0.034784	0.028751	0.89391
NUDT9	brown	-0.605639	0.00171118	-0.354685	0.0890119	0.534815	0.00708911	0.569611	0.00366698	-0.221847	0.297476	-0.634043	0.000877883	0.689065	0.000196229	-0.474519	0.0191362	-0.412206	0.0453284	-0.415098	0.0436902
DIDO1	brown	-0.605516	0.0017159	-0.589953	0.00241047	0.495125	0.0138948	0.301864	0.151693	-0.232661	0.27393	-0.574059	0.00335319	0.644848	0.000669284	0.0304345	0.887735	-0.496363	0.0136218	-0.116115	0.588981
NEDD4L	brown	-0.604109	0.00177071	-0.369745	0.075353	0.509805	0.0109317	0.394411	0.0564939	-0.0978733	0.649125	-0.588413	0.00249064	0.689983	0.000190872	-0.341051	0.102904	-0.565092	0.00401081	-0.258419	0.222749
LOC100335819	brown	-0.604065	0.00177244	-0.583718	0.00274914	0.657727	0.000477738	0.545659	0.00581557	-0.452511	0.026401	-0.709655	0.000102894	0.682926	0.000235552	-0.255048	0.229057	-0.395768	0.0555745	-0.408589	0.0474448
RPS24	brown	-0.603522	0.00179401	-0.845807	1.94244e-07	0.546547	0.00572046	0.328666	0.116858	-0.293245	0.164314	-0.679362	0.000261389	0.746034	2.84896e-05	-0.168965	0.429957	-0.297405	0.158134	-0.155372	0.468481
SRSF6	brown	-0.603306	0.00180265	-0.404399	0.0499924	0.506297	0.0115872	0.296868	0.158923	-0.244774	0.249004	-0.549037	0.00546044	0.597472	0.00204982	0.0910109	0.67234	-0.453146	0.0261641	-0.21438	0.314446
RPS8	brown	-0.60247	0.00183642	-0.742913	3.20687e-05	0.605227	0.00172705	0.486589	0.0159011	-0.463713	0.0224678	-0.691782	0.000180741	0.665251	0.000389456	-0.138269	0.519365	-0.354839	0.0888635	-0.268225	0.205063
RAB2B	brown	-0.60077	0.0019068	-0.60763	0.00163631	0.491811	0.0146475	0.313913	0.135224	-0.00441757	0.983655	-0.644647	0.000672729	0.808246	1.77464e-06	-0.468632	0.0208975	-0.542758	0.00613585	-0.110613	0.60687
COX7A2	brown	-0.600232	0.00192953	-0.79984	2.72786e-06	0.584015	0.00273217	0.455118	0.0254396	-0.364842	0.0796126	-0.697632	0.000150967	0.722252	6.74508e-05	-0.262347	0.215547	-0.382169	0.0653344	-0.210048	0.324558
TXNDC17	brown	-0.600095	0.00193534	-0.882053	1.21559e-08	0.556305	0.00475756	0.251515	0.235794	-0.370814	0.0744475	-0.677529	0.000275616	0.698719	0.000145933	-0.00326731	0.987911	-0.238984	0.260728	-0.0910616	0.672167
RPL36	brown	-0.599927	0.00194251	-0.753656	2.11883e-05	0.627439	0.00103117	0.414984	0.0437539	-0.481519	0.0172007	-0.710924	9.87064e-05	0.670159	0.000339827	-0.133374	0.534402	-0.139763	0.514818	-0.349954	0.0936627
CTCF	brown	-0.597703	0.00203952	-0.513799	0.0102228	0.481573	0.0171863	0.39442	0.0564883	-0.100769	0.639423	-0.629323	0.000985261	0.762547	1.47977e-05	-0.444907	0.0293722	-0.411075	0.0459819	-0.208233	0.32885
MINA	brown	-0.597396	0.00205323	-0.301518	0.152187	0.526619	0.00819916	0.556204	0.00476677	-0.235827	0.267269	-0.599064	0.00197967	0.66262	0.000418562	-0.306665	0.14497	-0.542001	0.00622187	-0.349735	0.0938825
CFDP2	brown	-0.596634	0.00208758	-0.756732	1.87451e-05	0.55992	0.00443727	0.415295	0.04358	-0.262761	0.214797	-0.684525	0.000224702	0.719087	7.51568e-05	-0.378563	0.0681309	-0.361882	0.0822702	-0.214905	0.313234
RRP15	brown	-0.595247	0.00215141	-0.730741	5.00957e-05	0.496949	0.0134942	0.240193	0.258252	-0.237536	0.263714	-0.590489	0.00238312	0.67309	0.000312887	0.0272211	0.899526	-0.492316	0.0145307	-0.0631383	0.769451
TSFM	brown	-0.593738	0.00222273	-0.780905	6.70285e-06	0.570876	0.00357532	0.347735	0.0959056	-0.344709	0.099029	-0.664083	0.00040215	0.699267	0.000143454	-0.0727116	0.735631	-0.371747	0.0736645	-0.172185	0.421089
NUP155	brown	-0.593378	0.00224003	-0.548032	0.00556413	0.454573	0.0256381	0.197016	0.356141	-0.00181945	0.993268	-0.586102	0.00261517	0.727114	5.69609e-05	-0.251644	0.235545	-0.474895	0.0190279	-0.0454478	0.832988
SUPT16H	brown	-0.593088	0.00225403	-0.517591	0.00958532	0.581612	0.0028723	0.589099	0.00245465	-0.405433	0.0493536	-0.661207	0.000434956	0.653135	0.000539715	-0.378783	0.0679578	-0.301334	0.152449	-0.446009	0.0289256
PTPRH	brown	-0.59151	0.00233168	-0.814434	1.27585e-06	0.541871	0.00623666	0.29179	0.166515	-0.266767	0.207631	-0.659435	0.000456303	0.700921	0.000136183	-0.101104	0.638304	-0.443743	0.0298497	-0.0452841	0.833582
SCFD1	brown	-0.589542	0.00243164	-0.381923	0.0655225	0.41295	0.0449025	0.266984	0.207248	0.0592805	0.783199	-0.522718	0.00877606	0.687885	0.000203311	-0.28875	0.171181	-0.629722	0.000975781	-0.0707754	0.742435
TEF	brown	-0.589328	0.00244274	-0.681472	0.000245815	0.444986	0.02934	0.273761	0.19551	-0.04534	0.833379	-0.594635	0.00218007	0.751505	2.30586e-05	-0.357434	0.0863896	-0.47317	0.0195287	-0.062266	0.772554
FAM104A	brown	-0.58826	0.00249874	-0.658374	0.000469518	0.443571	0.0299208	0.146212	0.495409	-0.0366949	0.864831	-0.584228	0.00272004	0.747034	2.74206e-05	-0.178319	0.404472	-0.494544	0.0140244	0.0603733	0.779298
CCDC6	brown	-0.586019	0.00261973	-0.62303	0.00114583	0.514246	0.0101459	0.39458	0.0563792	-0.133018	0.535504	-0.666697	0.00037422	0.773623	9.25667e-06	-0.463929	0.0223968	-0.438328	0.0321536	-0.195864	0.359018
TSKU	brown	-0.585976	0.0026221	-0.326402	0.119551	0.53111	0.00757426	0.574028	0.00335526	-0.294882	0.161862	-0.58235	0.0028286	0.613622	0.00142755	-0.337482	0.106792	-0.586541	0.00259115	-0.360248	0.0837658
GPAM	brown	-0.584659	0.00269562	-0.705089	0.00011928	0.626583	0.00105263	0.37925	0.0675909	-0.451749	0.0266872	-0.667901	0.000361932	0.618226	0.00128307	-0.0644895	0.764651	-0.218222	0.305642	-0.331341	0.113734
LRRC41	brown	-0.584529	0.00270295	-0.505008	0.0118361	0.561789	0.00427899	0.319637	0.127867	-0.235215	0.268549	-0.608244	0.00161379	0.647415	0.000626545	-0.138392	0.518992	-0.407735	0.0479554	-0.231877	0.275597
MLST8	brown	-0.58426	0.00271818	-0.720959	7.05104e-05	0.450396	0.0272019	0.206451	0.333099	-0.0195624	0.927709	-0.591828	0.00231586	0.749359	2.50695e-05	-0.224718	0.291107	-0.628155	0.00101352	0.0769286	0.72088
MEAF6	brown	-0.583989	0.00273361	-0.401682	0.0517	0.475106	0.0189673	0.482543	0.0169314	-0.0760481	0.723952	-0.606996	0.00165984	0.715476	8.4885e-05	-0.553346	0.00503395	-0.546993	0.00567311	-0.217798	0.306606
UBE2D2	brown	-0.583865	0.00274071	-0.656867	0.000488844	0.423974	0.0389507	0.216867	0.308731	0.0829655	0.69993	-0.598915	0.00198616	0.787998	4.83709e-06	-0.382865	0.0648049	-0.557865	0.00461707	0.0581867	0.787109
GEMIN4	brown	-0.583185	0.00277987	-0.688587	0.000199071	0.46133	0.0232621	0.0806319	0.708005	-0.0908373	0.672931	-0.552275	0.00513723	0.690477	0.000188046	0.0896985	0.676814	-0.595575	0.00213615	0.0937075	0.663182
RAD21	brown	-0.582165	0.00283952	-0.680979	0.000249377	0.47262	0.0196905	0.207114	0.331516	-0.0300258	0.889234	-0.626207	0.00106217	0.773668	9.23825e-06	-0.343444	0.100357	-0.396941	0.0547885	-0.0228482	0.915605
DKKL1	brown	-0.579095	0.00302562	-0.84279	2.36846e-07	0.511992	0.0105387	0.135464	0.527958	-0.296088	0.160072	-0.592643	0.00227571	0.644912	0.000668189	0.150773	0.481908	-0.403417	0.0506043	0.0129554	0.95209
ATAD1	brown	-0.579086	0.00302616	-0.768254	1.16572e-05	0.471897	0.0199051	0.162079	0.449255	-0.0401315	0.852302	-0.625767	0.00107344	0.752691	2.20102e-05	-0.242923	0.252715	-0.349181	0.09444	9.73484e-06	0.999964
RPS29	brown	-0.577936	0.00309847	-0.673132	0.000312507	0.509178	0.0110466	0.172585	0.419993	-0.335492	0.109007	-0.555383	0.00484223	0.583864	0.00274081	0.285602	0.176105	-0.332924	0.111913	-0.0868503	0.68656
HERPUD2	brown	-0.577534	0.00312408	-0.439678	0.0315663	0.433743	0.0342132	0.361942	0.0822156	0.0417831	0.846292	-0.581913	0.00285444	0.752351	2.23065e-05	-0.490978	0.0148419	-0.5415	0.00627932	-0.160701	0.453171
CHCHD3	brown	-0.577243	0.00314276	-0.807151	1.87905e-06	0.401589	0.0517596	0.0554667	0.796853	0.0619126	0.773812	-0.575763	0.00323914	0.779883	7.01858e-06	-0.198485	0.352495	-0.476997	0.0184317	0.168498	0.43125
C19H17ORF81	brown	-0.576754	0.00317432	-0.836595	3.51455e-07	0.513316	0.0103063	0.259161	0.221377	-0.181402	0.396262	-0.644087	0.000682429	0.748526	2.58907e-05	-0.247142	0.244311	-0.471802	0.0199333	0.007976	0.970494
MACROD1	brown	-0.574906	0.00329606	-0.747047	2.74066e-05	0.584315	0.00271505	0.406833	0.0484997	-0.350078	0.0935383	-0.672988	0.00031379	0.716571	8.18236e-05	-0.252479	0.233943	-0.399166	0.0533218	-0.203667	0.339804
MPND	brown	-0.574072	0.00335225	-0.65419	0.000524886	0.572719	0.00344523	0.422202	0.0398625	-0.352871	0.0907742	-0.652578	0.00054769	0.651237	0.000567299	-0.145906	0.496321	-0.364868	0.0795893	-0.235507	0.267937
DNAJC28	brown	-0.572845	0.00343644	-0.64401	0.000683762	0.493736	0.0142063	0.417155	0.0425536	-0.140176	0.513565	-0.643691	0.000689347	0.759238	1.69424e-05	-0.463508	0.0225353	-0.480707	0.0174168	-0.176317	0.409856
DDX47	brown	-0.572792	0.00344016	-0.487773	0.0156094	0.485791	0.0161002	0.502071	0.0124198	-0.0990627	0.645133	-0.635529	0.000846235	0.732698	4.67038e-05	-0.63039	0.000960058	-0.361991	0.0821714	-0.308058	0.143059
JMJD1C	brown	-0.572728	0.00344461	-0.0773255	0.719496	0.444184	0.0296682	0.489197	0.0152645	-0.128233	0.550407	-0.486178	0.0160034	0.551573	0.00520595	-0.269818	0.202283	-0.544096	0.00598636	-0.35976	0.0842165
DCUN1D1	brown	-0.572194	0.00348184	-0.771567	1.01186e-05	0.432793	0.0346525	0.154685	0.470474	0.0319576	0.882154	-0.605215	0.0017275	0.761997	1.51368e-05	-0.279331	0.186209	-0.426247	0.0378044	0.0632893	0.768914
USP10	brown	-0.570799	0.0035808	-0.534999	0.00706576	0.378073	0.0685179	0.189857	0.374233	0.090047	0.675625	-0.542997	0.00610896	0.748786	2.56313e-05	-0.328702	0.116815	-0.545258	0.00585899	0.0259831	0.904075
PRPF38A	brown	-0.570159	0.00362703	-0.450924	0.0270003	0.528709	0.00790329	0.468371	0.0209784	-0.26191	0.216342	-0.627421	0.00103162	0.678615	0.000267111	-0.346849	0.0968127	-0.360466	0.083565	-0.366642	0.0780279
RB1	brown	-0.568546	0.00374569	-0.628364	0.0010084	0.470908	0.0202015	0.288961	0.170854	-0.109657	0.610001	-0.628055	0.00101597	0.756107	1.92206e-05	-0.447422	0.0283614	-0.261057	0.217895	-0.188063	0.378848
C3orf52	brown	-0.567156	0.00385051	-0.809977	1.62008e-06	0.421859	0.0400411	0.0211576	0.921831	-0.030553	0.887301	-0.579135	0.00302308	0.733778	4.49199e-05	-0.011771	0.956466	-0.446913	0.0285637	0.185992	0.384215
ARG2	brown	-0.566072	0.00393402	-0.465122	0.0220084	0.583427	0.00276587	0.620345	0.00122089	-0.27612	0.191533	-0.688019	0.000202494	0.692779	0.000175331	-0.659815	0.000451654	-0.273469	0.196006	-0.486505	0.015922
TUG1	brown	-0.56564	0.00396771	-0.491202	0.0147893	0.409536	0.0468833	0.329003	0.11646	0.0511038	0.812543	-0.586271	0.00260591	0.751689	2.28935e-05	-0.584971	0.00267803	-0.4341	0.0340491	-0.120983	0.573348
SH3GLB1	brown	-0.565169	0.00400476	-0.707443	0.000110569	0.465216	0.0219782	0.222458	0.296113	-0.0481979	0.823033	-0.613237	0.00144026	0.736726	4.03496e-05	-0.348528	0.0950997	-0.350388	0.0932293	-0.0866586	0.687217
RALY	brown	-0.564595	0.00405024	-0.378713	0.0680128	0.453761	0.0259362	0.455653	0.0252458	-0.0536226	0.803476	-0.590928	0.00236089	0.708917	0.000105403	-0.543613	0.00603999	-0.471036	0.0201629	-0.238638	0.261441
FAM162A	brown	-0.563941	0.00410257	-0.683365	0.000232529	0.544109	0.00598497	0.437116	0.0326881	-0.26582	0.209311	-0.658092	0.000473082	0.688062	0.000202234	-0.417794	0.0422048	-0.314596	0.13433	-0.268043	0.205382
MCM2	brown	-0.562562	0.00421493	-0.46325	0.0226204	0.50733	0.011391	0.406711	0.0485737	-0.140831	0.51158	-0.621946	0.00117564	0.68944	0.000194029	-0.419115	0.041492	-0.377629	0.0688698	-0.26791	0.205617
CMTM3	brown	-0.561822	0.00427627	-0.600531	0.00191686	0.533419	0.00726879	0.137971	0.520275	-0.415031	0.0437275	-0.526973	0.00814844	0.502261	0.0123813	0.504811	0.0118746	-0.314239	0.134797	-0.114226	0.595099
CYTH2	brown	-0.560239	0.00440993	-0.5546	0.00491519	0.439167	0.0317877	0.27953	0.185881	-0.0560093	0.794907	-0.565063	0.00401311	0.668261	0.000358329	-0.308702	0.142181	-0.407269	0.048236	-0.0528206	0.806361
CHES1L1	brown	-0.557556	0.00464455	-0.771927	9.96255e-06	0.490365	0.0149863	0.267649	0.206075	-0.237126	0.264564	-0.602745	0.00182527	0.707822	0.000109218	-0.112152	0.601843	-0.487875	0.0155846	-0.0558042	0.795642
DHDDS	brown	-0.557434	0.00465551	-0.723779	6.39866e-05	0.530924	0.0075994	0.236359	0.266159	-0.441087	0.030963	-0.592665	0.00227464	0.562761	0.00419852	0.149334	0.486147	-0.198007	0.35368	-0.140821	0.511609
PCYT2	brown	-0.557068	0.00468838	-0.68992	0.000191235	0.393092	0.0573998	0.0595899	0.782094	0.0191502	0.929228	-0.505202	0.0117984	0.674198	0.000303192	-0.0137885	0.949013	-0.687253	0.000207193	0.229508	0.280669
METAP2	brown	-0.557	0.00469451	-0.452085	0.0265606	0.417436	0.0423999	0.356388	0.0873799	-0.0754129	0.726171	-0.574023	0.0033556	0.670286	0.000338616	-0.390389	0.0592901	-0.261858	0.216435	-0.199603	0.349733
[truncated: 2,307 more rows]

## Sheet: Brainstem
GeneSymbol	moduleColor	GS.Age	p.GS.Age	MM.blue	p.MM.blue	MM.turquoise	p.MM.turquoise	MM.brown	p.MM.brown	MM.pink	p.MM.pink	MM.black	p.MM.black	MM.magenta	p.MM.magenta	MM.yellow	p.MM.yellow	MM.red	p.MM.red	MM.purple	p.MM.purple	MM.green	p.MM.green	MM.grey	p.MM.grey
[truncated: 3,960 more rows]

[truncated: 2 more sheets: Hippocampus, Hypothalamus]
