# Supplementary material for: Transcriptomics of the late gestation ovine fetal brain: modeling the co-expression of immune marker genes
Source: BMC Genomics. 2014 Nov 19;15(1):1001. doi: 10.1186/1471-2164-15-1001 (PMC4253626; doi:10.1186/1471-2164-15-1001)
Supplement: Supplementary file 6 — Additional file 6: Table S2: Enriched biological processes (BP) in the fetal brain during the last stage of gestation. These BP were significantly enriched with the co-expressed genes forming part of the top modules with highest positive correlation with fetal age in each of the ovine fetal brain regions (i.e., strongly increasing in expression toward the first day of extra-uterine life). (XLSX 12 KB) [file 12864_2014_6699_MOESM6_ESM.xlsx]

## Sheet: BP
Cortex		Brainstem		Hippocampus		Hypothalamus
Biological Process	GO	Biological Process	GO	Biological Process	GO	Biological Process	GO
small molecule metabolic process	GO:0044281	localization	GO:0051179	response to chemical stimulus	GO:0042221	single-organism biosynthetic process	GO:0044711
response to chemical stimulus	GO:0042221	establishment of localization	GO:0051234	response to stimulus	GO:0050896	small molecule biosynthetic process	GO:0044283
response to endogenous stimulus	GO:0009719	cellular localization	GO:0051641	response to stress	GO:0006950	response to chemical stimulus	GO:0042221
localization	GO:0051179	intracellular transport	GO:0046907	cellular response to chemical stimulus	GO:0070887	response to endogenous stimulus	GO:0009719
response to organic substance	GO:0010033	transport	GO:0006810	cell communication	GO:0007154	monocarboxylic acid metabolic process	GO:0032787
phosphorus metabolic process	GO:0006793	macromolecule localization	GO:0033036	signaling	GO:0023052	response to hormone stimulus	GO:0009725
cellular lipid metabolic process	GO:0044255	cellular protein localization	GO:0034613	ERK1 and ERK2 cascade	GO:0070371	monocarboxylic acid biosynthetic process	GO:0072330
response to hormone stimulus	GO:0009725	cellular macromolecule localization	GO:0070727	single organism signaling	GO:0044700	reactive oxygen species metabolic process	GO:0072593
cellular response to chemical stimulus	GO:0070887	protein localization	GO:0008104	axon ensheathment	GO:0008366	fatty acid biosynthetic process	GO:0006633
phosphate-containing compound metabolic process	GO:0006796	establishment of localization in cell	GO:0051649	defense response	GO:0006952	small molecule metabolic process	GO:0044281
wound healing	GO:0042060	small molecule metabolic process	GO:0044281	ensheathment of neurons	GO:0007272	organic acid biosynthetic process	GO:0016053
response to oxidative stress	GO:0006979	cellular catabolic process	GO:0044248	cellular homeostasis	GO:0019725	carboxylic acid biosynthetic process	GO:0046394
lipid metabolic process	GO:0006629	cellular membrane organization	GO:0016044	immune response	GO:0006955	lipid metabolic process	GO:0006629
oxoacid metabolic process	GO:0043436	establishment of protein localization	GO:0045184	response to organic substance	GO:0010033	cellular lipid metabolic process	GO:0044255
response to wounding	GO:0009611	organic substance transport	GO:0071702	regulation of cytokine production	GO:0001817	response to steroid hormone stimulus	GO:0048545
cellular response to organic substance	GO:0071310	membrane organization	GO:0061024	response to endogenous stimulus	GO:0009719	response to drug	GO:0042493
carboxylic acid metabolic process	GO:0019752	catabolic process	GO:0009056	cellular response to stimulus	GO:0051716	response to organic substance	GO:0010033
response to organic nitrogen	GO:0010243	cellular metabolic process	GO:0044237	response to abiotic stimulus	GO:0009628	fatty acid metabolic process	GO:0006631
organic acid metabolic process	GO:0006082	cell death	GO:0008219	regulation of action potential in neuron	GO:0019228	lipid biosynthetic process	GO:0008610
oxidation-reduction process	GO:0055114	death	GO:0016265	cytokine production	GO:0001816	carboxylic acid metabolic process	GO:0019752
response to stimulus	GO:0050896	vesicle-mediated transport	GO:0016192	transmembrane receptor protein tyrosine kinase signaling pathway	GO:0007169	response to lipid	GO:0033993
cellular localization	GO:0051641	phosphorus metabolic process	GO:0006793	small molecule metabolic process	GO:0044281	oxidation-reduction process	GO:0055114
generation of precursor metabolites and energy	GO:0006091	regulation of localization	GO:0032879	regulation of multicellular organismal process	GO:0051239	cardiovascular system development	GO:0072358
cellular response to endogenous stimulus	GO:0071495	programmed cell death	GO:0012501	intracellular signal transduction	GO:0035556	circulatory system development	GO:0072359
vasculature development	GO:0001944	cellular response to chemical stimulus	GO:0070887	cellular chemical homeostasis	GO:0055082	vasculature development	GO:0001944
response to inorganic substance	GO:0010035	apoptotic process	GO:0006915	myelination	GO:0042552	organic acid metabolic process	GO:0006082
transport	GO:0006810	organic substance catabolic process	GO:1901575	cell death	GO:0008219	oxoacid metabolic process	GO:0043436
regulation of localization	GO:0032879	phosphate-containing compound metabolic process	GO:0006796	positive regulation of Rho GTPase activity	GO:0032321	response to stress	GO:0006950
establishment of localization	GO:0051234	sterol biosynthetic process	GO:0016126	regulation of response to stimulus	GO:0048583	regulation of reactive oxygen species metabolic process	GO:2000377
response to drug	GO:0042493	cholesterol biosynthetic process	GO:0006695	regulation of multicellular organismal development	GO:2000026	response to organic cyclic compound	GO:0014070
blood vessel development	GO:0001568	lipid biosynthetic process	GO:0008610	death	GO:0016265	regulation of localization	GO:0032879
monocarboxylic acid metabolic process	GO:0032787	metabolic process	GO:0008152	response to hormone stimulus	GO:0009725	blood vessel development	GO:0001568
cardiovascular system development	GO:0072358	intracellular protein transport	GO:0006886	signal transduction	GO:0007165	blood vessel morphogenesis	GO:0048514
circulatory system development	GO:0072359	establishment of protein localization to plasma membrane	GO:0090002	regulation of ERK1 and ERK2 cascade	GO:0070372	angiogenesis	GO:0001525
establishment of localization in cell	GO:0051649	carboxylic acid metabolic process	GO:0019752	regulation of localization	GO:0032879	response to wounding	GO:0009611
monosaccharide metabolic process	GO:0005996	positive regulation of biological process	GO:0048518	apoptotic process	GO:0006915	regulation of biological quality	GO:0065008
response to steroid hormone stimulus	GO:0048545	protein transport	GO:0015031	cellular response to hormone stimulus	GO:0032870	cellular response to chemical stimulus	GO:0070887
fatty acid metabolic process	GO:0006631	cellular protein metabolic process	GO:0044267	response to oxidative stress	GO:0006979	cellular response to endogenous stimulus	GO:0071495
regulation of body fluid levels	GO:0050878	establishment of protein localization to membrane	GO:0090150	programmed cell death	GO:0012501	response to toxin	GO:0009636
regulation of biological quality	GO:0065008	organonitrogen compound metabolic process	GO:1901564	regulation of tissue remodeling	GO:0034103	death	GO:0016265
